# Supplementary material for: Crystal structures and anti­oxidant capacity of (E)-5-benz­yloxy-2-{[(4-chloro­phen­yl)imino]­meth­yl}phenol and (E)-5-benz­yloxy-2-({[2-(1H-indol-3-yl)eth­yl]iminium­yl}meth­yl)phenolate
Source: Acta Crystallogr E Crystallogr Commun. 2018 Mar 9;74(Pt 4):478–82. doi: 10.1107/S2056989018003687 (PMC5946972; doi:10.1107/S2056989018003687)
Supplement: Supplementary file 1 [file e-74-00478-sup1.cif]

##############################################################################
#                                                                            #
# This CIF contains the data in a paper accepted for publication in          #
# Acta Crystallographica Section E. It conforms to the requirements of       #
# Notes for Authors for Acta Crystallographica Section E, and has been       #
# peer reviewed under the auspices of the IUCr Commission on Journals.       #
#                                                                            #
# Full details of the Crystallographic Information File format               #
# are given in the paper "The Crystallographic Information File (CIF):       #
# a New Standard Archive File for Crystallography" by S. R. Hall, F. H.      #
# Allen and I. D. Brown [Acta Cryst. (1991), A47, 655-685].                  #
#                                                                            #
# The current version of the core CIF dictionary is obtainable from          #
# ftp://ftp.iucr.org/pub/cif_core.dic.                                       #
#                                                                            #
# Software is freely available for graphical display of the structure(s)     #
# in this CIF. For information consult the CIF software page                 #
# http://www.iucr.org/resources/cif/software.                                #
#                                                                            #
# This file may be used for bona fide research purposes within the           #
# scientific community so long as proper attribution is given to the journal # 
# article from which it was obtained.                                        #
#                                                                            #
##############################################################################
data_global
_journal_date_recd_electronic     2018-02-14
_journal_date_accepted     2018-03-02
_journal_name_full     'Acta Crystallographica, Section E'
_journal_year     2018
_journal_volume     74
_journal_issue      4
_journal_page_first     478
_journal_page_last     482
_journal_paper_category     GO
_journal_paper_doi     10.1107/S2056989018003687
_journal_coeditor_code     SU5426
_publ_contact_author_name     'Ghichi. Nadir'
_publ_contact_author_address
;
Unite of Research CHEMS, University of Constantine 1, Algeria
;
_publ_contact_author_email     'nadirgh82@hotmail.com'
_publ_contact_author_fax     ' '
_publ_contact_author_phone     (+213)0657430138
_publ_section_title
;\
Crystal structures and antioxidant capacity of
(<i>E</i>)-5-benzyloxy-2-{[(4-chlorophenyl)imino]methyl}phenol and
(<i>E</i>)-5-benzyloxy-2-({[2-(1<i>H</i>-indol-3-yl)ethyl]iminiumyl}methyl)\
phenolate
;
loop_
    _publ_author_name
    _publ_author_footnote
    _publ_author_address
    'Ghichi, Nadir' .
;
Unite of Research CHEMS, University of Constantine 1,
Algeria
;
    'Bensouici, Chawki' .
;
The Centre of Research in Biotechnology, Constantine, Algeria
;
    'Benboudiaf, Ali' .
;
Unite of Research CHEMS, University of Constantine 1,
Algeria
;
    'DJebli, Yacine' .
;
Laboratory of Material Chemistry, University of Constantine 1,
Algeria
;
    'Merazig, Hocine' .
;
Unite of Research CHEMS, University of Constantine 1,
Algeria
;
_publ_section_synopsis
;
The title Schiff base compounds, (I) and (II), were synthesized <i>via</i> the
condensation reaction of 2-amino-4-chlorophenol for (I), and
2-(2,3-dihydro-1<i>H</i>-indol-3-yl)ethan-1-amine for (II), with
4-benzyloxy-2-hydroxybenzaldehyde. In both compounds, there is an
intramolecular hydrogen bond forming an <i>S</i>(6) ring motif; an O---H...O
hydrogen bond in (I), but a charge-assisted N^+^---H...O^-^ hydrogen bond in
(II).
;
data_I
_database_code_depnum_ccdc_archive 'CCDC 1827171'
_chemical_name_systematic
;
(<i>E</i>)-5-Benzyloxy-2-{[(4-chlorophenyl)imino]methyl}phenol
;
_chemical_name_common     ?
_chemical_formula_moiety     'C20 H16 Cl N O2'
_chemical_formula_sum     'C20 H16 Cl N O2'
_chemical_formula_iupac     'C20 H16 Cl N O2'
_chemical_formula_weight     337.79
_chemical_melting_point     ?
_space_group_crystal_system     monoclinic
_space_group_name_H-M_alt     'P 21/n'
_space_group_name_Hall     '-P 2yn'
loop_
    _space_group_symop_operation_xyz
    'x, y, z'
    '-x+1/2, y+1/2, -z+1/2'
    '-x, -y, -z'
    'x-1/2, -y-1/2, z-1/2'
_cell_length_a     6.056(2)
_cell_length_b     7.363(3)
_cell_length_c     36.761(12)
_cell_angle_alpha     90
_cell_angle_beta     91.30(2)
_cell_angle_gamma     90
_cell_volume     1638.6(10)
_cell_formula_units_Z     4
_cell_measurement_reflns_used     2596
_cell_measurement_theta_min     2.98
_cell_measurement_theta_max     22.65
_cell_measurement_temperature     293(2)
_exptl_crystal_description     Block
_exptl_crystal_colour     green
_exptl_crystal_size_max     0.030
_exptl_crystal_size_mid     0.020
_exptl_crystal_size_min     0.010
_exptl_crystal_density_diffrn     1.369
_exptl_crystal_density_meas     ?
_exptl_crystal_density_method     'Not Measured'
_exptl_crystal_F_000     704
_exptl_absorpt_coefficient_mu     0.245
_exptl_absorpt_correction_type     none
_shelx_estimated_absorpt_T_min     0.993
_shelx_estimated_absorpt_T_max     0.998
_diffrn_ambient_temperature     293(2)
_diffrn_radiation_type     MoK\a
_diffrn_radiation_wavelength     0.71073
_diffrn_measurement_device_type     'Bruker APEXII CCD'
_diffrn_measurement_method     '\f and \w scans'
_diffrn_detector_area_resol_mean     18.4
_diffrn_reflns_number     13108
_diffrn_reflns_av_R_equivalents     0.0525
_diffrn_reflns_theta_min     2.217
_diffrn_reflns_theta_max     25.999
_diffrn_reflns_theta_full     25.242
_diffrn_measured_fraction_theta_max     0.980
_diffrn_measured_fraction_theta_full     0.979
_diffrn_reflns_limit_h_min     -7
_diffrn_reflns_limit_h_max     6
_diffrn_reflns_limit_k_min     -9
_diffrn_reflns_limit_k_max     9
_diffrn_reflns_limit_l_min     -45
_diffrn_reflns_limit_l_max     45
_refine_special_details     ?
_reflns_number_total     3161
_reflns_number_gt     2066
_reflns_threshold_expression     'I > 2\s(I)'
_refine_ls_structure_factor_coef     Fsqd
_refine_ls_matrix_type     full
_refine_ls_R_factor_all     0.0865
_refine_ls_R_factor_gt     0.0531
_refine_ls_wR_factor_gt     0.1278
_refine_ls_wR_factor_ref     0.1525
_refine_ls_goodness_of_fit_ref     1.051
_refine_ls_restrained_S_all     1.051
_refine_ls_number_reflns     3161
_refine_ls_number_parameters     221
_refine_ls_number_restraints     0
_refine_ls_hydrogen_treatment     mixed
_refine_ls_weighting_scheme     calc
_refine_ls_weighting_details
              'w=1/[\s^2^(Fo^2^)+(0.0611P)^2^+0.6069P] where P=(Fo^2^+2Fc^2^)/3'
_atom_sites_solution_hydrogens     mixed
_atom_sites_solution_primary     direct
_atom_sites_solution_secondary     difmap
_refine_ls_shift/su_max     0.000
_refine_ls_shift/su_mean     0.000
_refine_diff_density_max     0.354
_refine_diff_density_min     -0.218
_refine_ls_extinction_method     none
_refine_ls_extinction_coef     .
loop_
    _atom_type_symbol
    _atom_type_description
    _atom_type_scat_dispersion_real
    _atom_type_scat_dispersion_imag
    _atom_type_scat_source
    'C' 'C' 0.0033 0.0016
                         'International Tables Vol C Tables 4.2.6.8 and 6.1.1.4'
    'N' 'N' 0.0061 0.0033
                         'International Tables Vol C Tables 4.2.6.8 and 6.1.1.4'
    'O' 'O' 0.0106 0.0060
                         'International Tables Vol C Tables 4.2.6.8 and 6.1.1.4'
    'Cl' 'Cl' 0.1484 0.1585
                         'International Tables Vol C Tables 4.2.6.8 and 6.1.1.4'
    'H' 'H' 0.0000 0.0000
                         'International Tables Vol C Tables 4.2.6.8 and 6.1.1.4'
_computing_data_collection
;
APEX2 (Bruker, 2012)
;
_computing_cell_refinement
;
SAINT (Bruker, 2012)
;
_computing_data_reduction
;
SAINT (Bruker, 2012)
;
_computing_structure_solution
;
SHELXS97 (Sheldrick, 2008)
;
_computing_structure_refinement
;
SHELXL2017 (Sheldrick, 2015)
;
_computing_molecular_graphics
;
SHELXTL (Sheldrick, 2008) and Mercury (Macrae <i>et al.</i>,
2008)
;
_computing_publication_material
;
SHELXTL (Sheldrick, 2008) and PLATON (Spek, 2009)
;
loop_
    _atom_site_type_symbol
    _atom_site_label
    _atom_site_fract_x
    _atom_site_fract_y
    _atom_site_fract_z
    _atom_site_U_iso_or_equiv
    _atom_site_thermal_displace_type
    _atom_site_calc_flag
    _atom_site_refinement_flags
    _atom_site_occupancy
    _atom_site_disorder_assembly
    _atom_site_disorder_group
    Cl Cl1 1.14818(15) 0.25490(13) 0.48315(2) 0.0818(3) Uani d . 1.000 . .
    O O1 0.2926(3) 0.2500(3) 0.30360(5) 0.0557(7) Uani d . 1.000 . .
    O O2 0.3778(3) 0.3501(2) 0.17647(4) 0.0492(6) Uani d . 1.000 . .
    N N1 0.6324(3) 0.3275(3) 0.34598(5) 0.0424(7) Uani d . 1.000 . .
    C C1 0.7583(4) 0.3110(3) 0.37880(6) 0.0397(8) Uani d . 1.000 . .
    C C2 0.9632(4) 0.2267(3) 0.37907(7) 0.0436(8) Uani d . 1.000 . .
    C C3 1.0823(4) 0.2078(3) 0.41147(7) 0.0480(8) Uani d . 1.000 . .
    C C4 0.9972(5) 0.2739(4) 0.44320(7) 0.0504(9) Uani d . 1.000 . .
    C C5 0.7914(4) 0.3564(4) 0.44332(7) 0.0514(9) Uani d . 1.000 . .
    C C6 0.6721(4) 0.3727(3) 0.41101(6) 0.0464(8) Uani d . 1.000 . .
    C C7 0.7282(4) 0.3864(3) 0.31744(6) 0.0411(8) Uani d . 1.000 . .
    C C8 0.6226(4) 0.3874(3) 0.28193(6) 0.0367(7) Uani d . 1.000 . .
    C C9 0.4121(4) 0.3121(3) 0.27590(6) 0.0389(7) Uani d . 1.000 . .
    C C10 0.3232(4) 0.2973(3) 0.24089(6) 0.0402(8) Uani d . 1.000 . .
    C C11 0.4436(4) 0.3603(3) 0.21186(6) 0.0393(8) Uani d . 1.000 . .
    C C12 0.6490(4) 0.4408(3) 0.21739(6) 0.0435(8) Uani d . 1.000 . .
    C C13 0.7361(4) 0.4520(3) 0.25213(6) 0.0445(8) Uani d . 1.000 . .
    C C14 0.1774(4) 0.2582(4) 0.16730(7) 0.0530(9) Uani d . 1.000 . .
    C C15 0.1428(4) 0.2742(3) 0.12690(6) 0.0440(8) Uani d . 1.000 . .
    C C16 -0.0498(4) 0.3482(4) 0.11281(7) 0.0538(9) Uani d . 1.000 . .
    C C17 -0.0834(5) 0.3639(4) 0.07556(8) 0.0638(11) Uani d . 1.000 . .
    C C18 0.0762(5) 0.3076(4) 0.05245(7) 0.0613(10) Uani d . 1.000 . .
    C C19 0.2689(5) 0.2336(4) 0.06624(8) 0.0597(10) Uani d . 1.000 . .
    C C20 0.3032(4) 0.2173(4) 0.10328(7) 0.0517(9) Uani d . 1.000 . .
    H H1O 0.36110 0.26625 0.32283 0.0830 Uiso c RU 1.000 . .
    H H2 1.02053 0.18292 0.35751 0.0520 Uiso c RU 1.000 . .
    H H3 1.21931 0.15070 0.41176 0.0580 Uiso c RU 1.000 . .
    H H5 0.73435 0.40013 0.46490 0.0620 Uiso c RU 1.000 . .
    H H6 0.53266 0.42571 0.41093 0.0560 Uiso c RU 1.000 . .
    H H7 0.889(4) 0.431(3) 0.3166(6) 0.055(7) Uiso d . 1.000 . .
    H H10 0.18449 0.24578 0.23697 0.0480 Uiso c RU 1.000 . .
    H H12 0.72641 0.48643 0.19784 0.0520 Uiso c RU 1.000 . .
    H H13 0.87466 0.50422 0.25581 0.0530 Uiso c RU 1.000 . .
    H H14A 0.05497 0.31303 0.17984 0.0640 Uiso c RU 1.000 . .
    H H14B 0.18748 0.13143 0.17434 0.0640 Uiso c RU 1.000 . .
    H H16 -0.15821 0.38799 0.12846 0.0650 Uiso c RU 1.000 . .
    H H17 -0.21464 0.41268 0.06628 0.0760 Uiso c RU 1.000 . .
    H H18 0.05454 0.31939 0.02744 0.0730 Uiso c RU 1.000 . .
    H H19 0.37694 0.19433 0.05046 0.0720 Uiso c RU 1.000 . .
    H H20 0.43446 0.16793 0.11241 0.0620 Uiso c RU 1.000 . .
loop_
    _atom_site_aniso_label
    _atom_site_aniso_U_11
    _atom_site_aniso_U_22
    _atom_site_aniso_U_33
    _atom_site_aniso_U_12
    _atom_site_aniso_U_13
    _atom_site_aniso_U_23
    Cl1 0.0886(6) 0.1109(7) 0.0449(5) 0.0212(5) -0.0232(4) -0.0042(4)
    O1 0.0456(10) 0.0844(14) 0.0369(10) -0.0174(9) -0.0005(7) 0.0024(9)
    O2 0.0542(10) 0.0571(11) 0.0359(10) -0.0125(9) -0.0058(8) 0.0028(8)
    N1 0.0414(11) 0.0466(12) 0.0390(12) -0.0013(9) -0.0041(9) -0.0028(9)
    C1 0.0422(13) 0.0400(13) 0.0367(13) -0.0024(10) -0.0045(10) 0.0001(10)
    C2 0.0442(13) 0.0491(15) 0.0374(13) 0.0005(11) -0.0001(10) -0.0041(11)
    C3 0.0438(13) 0.0526(16) 0.0474(15) 0.0030(12) -0.0018(11) -0.0024(12)
    C4 0.0576(16) 0.0536(16) 0.0396(14) 0.0001(13) -0.0095(12) 0.0003(12)
    C5 0.0613(16) 0.0562(17) 0.0368(14) 0.0057(13) 0.0048(12) -0.0068(12)
    C6 0.0484(14) 0.0505(15) 0.0402(14) 0.0064(12) 0.0016(11) -0.0051(11)
    C7 0.0430(13) 0.0366(13) 0.0437(14) -0.0017(11) -0.0018(11) -0.0021(11)
    C8 0.0380(12) 0.0356(12) 0.0364(13) 0.0008(10) -0.0034(10) -0.0024(10)
    C9 0.0382(12) 0.0406(13) 0.0379(13) 0.0004(10) 0.0032(10) 0.0003(10)
    C10 0.0373(12) 0.0433(14) 0.0398(13) -0.0020(10) -0.0051(10) -0.0016(11)
    C11 0.0465(13) 0.0358(13) 0.0354(13) 0.0021(11) -0.0036(10) 0.0010(10)
    C12 0.0463(13) 0.0440(14) 0.0403(14) -0.0076(11) 0.0013(11) 0.0038(11)
    C13 0.0423(13) 0.0447(14) 0.0464(15) -0.0094(11) -0.0026(11) 0.0024(11)
    C14 0.0505(15) 0.0669(18) 0.0413(14) -0.0079(13) -0.0051(11) 0.0009(12)
    C15 0.0474(14) 0.0449(14) 0.0392(14) -0.0025(11) -0.0070(11) 0.0000(11)
    C16 0.0528(15) 0.0557(17) 0.0527(17) 0.0055(13) -0.0036(12) -0.0050(13)
    C17 0.0638(18) 0.0645(19) 0.062(2) 0.0034(15) -0.0239(15) 0.0037(15)
    C18 0.077(2) 0.0672(19) 0.0389(15) -0.0091(16) -0.0153(14) 0.0024(14)
    C19 0.0669(18) 0.0667(19) 0.0459(16) -0.0072(15) 0.0083(13) -0.0092(14)
    C20 0.0486(14) 0.0564(17) 0.0497(16) 0.0035(12) -0.0049(12) 0.0003(13)
_geom_special_details
;
 Bond distances, angles etc. have been calculated using the
 rounded fractional coordinates. All su's are estimated
 from the variances of the (full) variance-covariance matrix.
 The cell esds are taken into account in the estimation of
 distances, angles and torsion angles
;
loop_
    _geom_bond_atom_site_label_1
    _geom_bond_atom_site_label_2
    _geom_bond_site_symmetry_1
    _geom_bond_site_symmetry_2
    _geom_bond_distance
    _geom_bond_publ_flag
    Cl1 C4 . . 1.718(3) no
    O1 C9 . . 1.343(3) no
    O2 C11 . . 1.354(3) no
    O2 C14 . . 1.423(3) no
    N1 C1 . . 1.418(3) no
    N1 C7 . . 1.286(3) no
    O1 H1O . . 0.8200 no
    C1 C2 . . 1.387(3) no
    C1 C6 . . 1.382(3) no
    C2 C3 . . 1.385(4) no
    C3 C4 . . 1.375(4) no
    C4 C5 . . 1.387(4) no
    C5 C6 . . 1.381(3) no
    C7 C8 . . 1.441(3) no
    C8 C13 . . 1.390(3) no
    C8 C9 . . 1.403(3) no
    C9 C10 . . 1.388(3) no
    C10 C11 . . 1.386(3) no
    C11 C12 . . 1.389(3) no
    C12 C13 . . 1.373(3) no
    C14 C15 . . 1.500(3) no
    C15 C20 . . 1.383(3) no
    C15 C16 . . 1.378(4) no
    C16 C17 . . 1.385(4) no
    C17 C18 . . 1.366(4) no
    C18 C19 . . 1.374(4) no
    C19 C20 . . 1.378(4) no
    C2 H2 . . 0.9300 no
    C3 H3 . . 0.9300 no
    C5 H5 . . 0.9300 no
    C6 H6 . . 0.9300 no
    C7 H7 . . 1.03(2) no
    C10 H10 . . 0.9300 no
    C12 H12 . . 0.9300 no
    C13 H13 . . 0.9300 no
    C14 H14A . . 0.9700 no
    C14 H14B . . 0.9700 no
    C16 H16 . . 0.9300 no
    C17 H17 . . 0.9300 no
    C18 H18 . . 0.9300 no
    C19 H19 . . 0.9300 no
    C20 H20 . . 0.9300 no
loop_
    _geom_angle_atom_site_label_1
    _geom_angle_atom_site_label_2
    _geom_angle_atom_site_label_3
    _geom_angle_site_symmetry_1
    _geom_angle_site_symmetry_2
    _geom_angle_site_symmetry_3
    _geom_angle
    _geom_angle_publ_flag
    C11 O2 C14 . . . 118.99(18) no
    C1 N1 C7 . . . 118.7(2) no
    C9 O1 H1O . . . 109.00 no
    N1 C1 C2 . . . 120.5(2) no
    C2 C1 C6 . . . 119.8(2) no
    N1 C1 C6 . . . 119.7(2) no
    C1 C2 C3 . . . 120.0(2) no
    C2 C3 C4 . . . 119.7(2) no
    Cl1 C4 C3 . . . 119.6(2) no
    Cl1 C4 C5 . . . 119.6(2) no
    C3 C4 C5 . . . 120.8(2) no
    C4 C5 C6 . . . 119.2(2) no
    C1 C6 C5 . . . 120.5(2) no
    N1 C7 C8 . . . 122.8(2) no
    C7 C8 C13 . . . 119.9(2) no
    C9 C8 C13 . . . 118.3(2) no
    C7 C8 C9 . . . 121.6(2) no
    O1 C9 C10 . . . 118.2(2) no
    C8 C9 C10 . . . 120.6(2) no
    O1 C9 C8 . . . 121.2(2) no
    C9 C10 C11 . . . 119.2(2) no
    O2 C11 C12 . . . 114.0(2) no
    C10 C11 C12 . . . 121.0(2) no
    O2 C11 C10 . . . 124.9(2) no
    C11 C12 C13 . . . 119.1(2) no
    C8 C13 C12 . . . 121.7(2) no
    O2 C14 C15 . . . 107.2(2) no
    C14 C15 C16 . . . 120.1(2) no
    C16 C15 C20 . . . 119.0(2) no
    C14 C15 C20 . . . 120.9(2) no
    C15 C16 C17 . . . 120.6(2) no
    C16 C17 C18 . . . 120.0(3) no
    C17 C18 C19 . . . 119.9(3) no
    C18 C19 C20 . . . 120.5(3) no
    C15 C20 C19 . . . 120.1(2) no
    C1 C2 H2 . . . 120.00 no
    C3 C2 H2 . . . 120.00 no
    C2 C3 H3 . . . 120.00 no
    C4 C3 H3 . . . 120.00 no
    C4 C5 H5 . . . 120.00 no
    C6 C5 H5 . . . 120.00 no
    C1 C6 H6 . . . 120.00 no
    C5 C6 H6 . . . 120.00 no
    N1 C7 H7 . . . 125.3(12) no
    C8 C7 H7 . . . 111.9(12) no
    C9 C10 H10 . . . 120.00 no
    C11 C10 H10 . . . 120.00 no
    C11 C12 H12 . . . 120.00 no
    C13 C12 H12 . . . 120.00 no
    C8 C13 H13 . . . 119.00 no
    C12 C13 H13 . . . 119.00 no
    O2 C14 H14A . . . 110.00 no
    O2 C14 H14B . . . 110.00 no
    C15 C14 H14A . . . 110.00 no
    C15 C14 H14B . . . 110.00 no
    H14A C14 H14B . . . 109.00 no
    C15 C16 H16 . . . 120.00 no
    C17 C16 H16 . . . 120.00 no
    C16 C17 H17 . . . 120.00 no
    C18 C17 H17 . . . 120.00 no
    C17 C18 H18 . . . 120.00 no
    C19 C18 H18 . . . 120.00 no
    C18 C19 H19 . . . 120.00 no
    C20 C19 H19 . . . 120.00 no
    C15 C20 H20 . . . 120.00 no
    C19 C20 H20 . . . 120.00 no
loop_
    _geom_torsion_atom_site_label_1
    _geom_torsion_atom_site_label_2
    _geom_torsion_atom_site_label_3
    _geom_torsion_atom_site_label_4
    _geom_torsion_site_symmetry_1
    _geom_torsion_site_symmetry_2
    _geom_torsion_site_symmetry_3
    _geom_torsion_site_symmetry_4
    _geom_torsion
    _geom_torsion_publ_flag
    C14 O2 C11 C10 . . . . -4.3(3) no
    C14 O2 C11 C12 . . . . 175.4(2) no
    C11 O2 C14 C15 . . . . 178.00(19) no
    C7 N1 C1 C2 . . . . -47.9(3) no
    C7 N1 C1 C6 . . . . 134.8(2) no
    C1 N1 C7 C8 . . . . 172.3(2) no
    N1 C1 C2 C3 . . . . -178.5(2) no
    C6 C1 C2 C3 . . . . -1.2(3) no
    N1 C1 C6 C5 . . . . 179.4(2) no
    C2 C1 C6 C5 . . . . 2.1(4) no
    C1 C2 C3 C4 . . . . -0.4(4) no
    C2 C3 C4 Cl1 . . . . -178.50(19) no
    C2 C3 C4 C5 . . . . 1.2(4) no
    Cl1 C4 C5 C6 . . . . 179.4(2) no
    C3 C4 C5 C6 . . . . -0.4(4) no
    C4 C5 C6 C1 . . . . -1.3(4) no
    N1 C7 C8 C9 . . . . -4.4(4) no
    N1 C7 C8 C13 . . . . -179.6(2) no
    C7 C8 C9 O1 . . . . 5.8(3) no
    C7 C8 C9 C10 . . . . -173.2(2) no
    C13 C8 C9 O1 . . . . -178.9(2) no
    C13 C8 C9 C10 . . . . 2.1(3) no
    C7 C8 C13 C12 . . . . 174.2(2) no
    C9 C8 C13 C12 . . . . -1.1(3) no
    O1 C9 C10 C11 . . . . -179.9(2) no
    C8 C9 C10 C11 . . . . -0.9(3) no
    C9 C10 C11 O2 . . . . 178.4(2) no
    C9 C10 C11 C12 . . . . -1.3(3) no
    O2 C11 C12 C13 . . . . -177.5(2) no
    C10 C11 C12 C13 . . . . 2.2(3) no
    C11 C12 C13 C8 . . . . -1.0(3) no
    O2 C14 C15 C16 . . . . -124.0(2) no
    O2 C14 C15 C20 . . . . 55.3(3) no
    C14 C15 C16 C17 . . . . 179.9(3) no
    C20 C15 C16 C17 . . . . 0.6(4) no
    C14 C15 C20 C19 . . . . -179.8(3) no
    C16 C15 C20 C19 . . . . -0.5(4) no
    C15 C16 C17 C18 . . . . -0.7(4) no
    C16 C17 C18 C19 . . . . 0.7(4) no
    C17 C18 C19 C20 . . . . -0.6(5) no
    C18 C19 C20 C15 . . . . 0.5(4) no
loop_
    _geom_hbond_atom_site_label_D
    _geom_hbond_atom_site_label_H
    _geom_hbond_atom_site_label_A
    _geom_hbond_site_symmetry_A
    _geom_hbond_distance_DH
    _geom_hbond_distance_HA
    _geom_hbond_distance_DA
    _geom_hbond_angle_DHA
    _geom_hbond_publ_flag
    O1 H1O N1 . 0.82 1.89 2.616(3) 147 yes
    C3 H3 Cg3 2_645 0.93 2.85 3.593(3) 138 yes
    C6 H6 Cg3 2_555 0.93 2.82 3.520(3) 133 yes
    C13 H13 Cg2 2_655 0.93 2.79 3.419(3) 126 yes
_shelx_hkl_file
;
  -1   0   0    0.00    0.10
  -1   0   0    0.00    0.20
  -1   0   0   -0.10    0.20
   1   0   0    0.60    0.50
   1   0   0    0.50    0.60
  -3   0   0   -0.70    1.10
  -3   0   0   -0.90    1.10
   3   0   0    1.10    1.00
   4   0   0  119.19    7.00
  -4   0   0  120.19    7.30
   4   0   0  130.29    7.30
  -4   0   0  100.49    6.70
   5   0   0    1.40    1.60
  -5   0   0   -0.80    1.50
  -5   0   0    2.20    1.90
  -6   0   0    0.40    2.10
  -6   0   0    1.30    2.00
  -7   0   0    1.40    2.40
  -7   0   0    0.90    2.40
   0  -1   0  -15.10    0.10
   0   1   0  -15.10    0.10
   0   1   0  -13.90    0.30
  -2  -1   0  191.08    8.10
   2   1   0  183.18    8.30
   2   1   0  177.98    7.90
  -2   1   0  151.98    7.10
   3  -1   0  226.88    9.00
  -3  -1   0  218.28   10.20
  -3  -1   0  218.78   10.00
  -3  -1   0  223.68   10.60
  -3   1   0  215.48    9.40
   3   1   0  217.78    9.90
  -3   1   0  206.58    9.40
   3   1   0  208.28   10.40
   4  -1   0   52.59    4.00
  -4  -1   0   62.59    5.00
  -4  -1   0   56.89    5.00
   4   1   0   48.90    4.30
  -4   1   0   49.50    4.10
   4   1   0   52.29    4.80
  -4   1   0   55.59    4.40
  -5  -1   0    2.70    2.20
  -5  -1   0    1.60    2.10
   5  -1   0    1.70    1.50
  -5   1   0    1.90    1.80
  -5   1   0    3.60    2.10
   5   1   0    1.90    2.50
  -6  -1   0  115.59    9.10
  -6  -1   0  122.09    9.10
  -6   1   0  128.19    8.80
  -6   1   0  122.19    8.50
  -7  -1   0    0.60    2.50
  -7  -1   0    1.20    2.70
  -7   1   0    4.00    2.70
  -7   1   0    2.20    2.30
   0  -2   0 9999.00  339.07
   1   2   0  921.91   33.10
  -2  -2   0   39.80    4.10
  -2  -2   0   38.10    3.80
  -2  -2   0   36.50    3.30
  -2   2   0   38.00    2.00
   2   2   0   41.90    3.60
   2   2   0   37.40    3.20
  -3  -2   0  135.59    7.90
  -3  -2   0  151.08    8.50
  -3  -2   0  147.69    8.10
   3   2   0  149.79    8.00
  -3   2   0  148.29    6.60
  -3   2   0  157.28    6.70
  -4  -2   0   24.50    4.10
  -4  -2   0   34.90    4.70
  -4  -2   0   33.00    4.50
  -4   2   0   31.00    3.40
   4   2   0   26.60    4.20
   4   2   0   40.10    4.60
  -4   2   0   24.60    3.00
  -5  -2   0    0.80    2.00
  -5  -2   0    2.10    2.10
   5  -2   0    1.60    1.40
  -5   2   0    2.40    1.50
  -5   2   0    2.60    1.70
   5   2   0    1.30    1.90
  -6  -2   0    7.40    3.40
  -6  -2   0    4.70    2.70
   6  -2   0    4.50    2.10
  -6   2   0    4.70    2.30
  -6   2   0    8.10    2.80
  -7  -2   0    1.00    2.60
  -7  -2   0    6.60    3.20
  -7   2   0    1.30    2.40
  -7   2   0    4.60    2.60
   0  -3   0    0.30    0.60
   0  -3   0    0.70    0.70
   0   3   0    0.20    0.70
   0   3   0    0.40    0.60
  -1  -3   0   83.19    5.00
  -1  -3   0   87.69    5.20
  -1  -3   0   89.39    4.90
   1   3   0   79.29    4.80
   1   3   0   84.09    4.60
  -2  -3   0   47.10    4.00
  -2  -3   0   37.00    4.20
  -2  -3   0   48.20    4.20
   2   3   0   48.00    4.00
   2   3   0   50.09    4.00
  -3  -3   0   27.10    3.80
  -3  -3   0   36.60    4.80
  -3  -3   0   46.70    5.40
   3   3   0   34.90    4.30
  -3   3   0   32.10    2.00
   3   3   0   38.50    5.00
  -4  -3   0   55.49    5.90
  -4  -3   0   42.10    5.60
  -4  -3   0   35.60    5.80
   4   3   0   43.40    5.20
   4   3   0   36.80    5.60
  -4   3   0   45.90    3.10
  -5  -3   0   43.20    6.30
  -5  -3   0   44.00    6.00
  -5   3   0   40.60    4.20
   5   3   0   48.50    6.30
  -5   3   0   40.20    3.60
  -6  -3   0   13.30    3.80
   6  -3   0   22.10    3.70
  -6  -3   0   24.50    5.20
  -6   3   0   23.10    3.80
  -6   3   0   24.00    3.60
  -7  -3   0    4.40    3.20
  -7  -3   0   -2.40    2.70
  -7   3   0    1.90    2.50
  -7   3   0    4.50    3.30
   0  -4   0   55.69    3.50
   0  -4   0   53.79    3.70
   0   4   0   57.39    3.90
   0   4   0   48.70    3.40
  -1  -4   0   60.69    4.70
  -1  -4   0   69.29    4.80
   1  -4   0   58.59    2.90
   1   4   0   62.79    4.50
  -1   4   0   57.49    3.40
  -1   4   0   58.79    3.40
  -1   4   0   61.49    3.30
  -2  -4   0   58.09    4.60
  -2  -4   0   49.70    4.60
  -2  -4   0   45.70    5.10
   2   4   0   47.60    4.90
  -3  -4   0   22.90    3.70
  -3  -4   0   24.50    4.10
  -3  -4   0   23.30    4.30
   3   4   0   23.20    3.90
  -4  -4   0    3.10    2.30
   4   4   0    2.30    2.30
  -5  -4   0    4.40    2.70
  -5  -4   0    5.00    3.00
  -5   4   0    6.70    1.80
   5   4   0    3.90    2.80
  -6  -4   0    9.80    4.30
  -6  -4   0   15.90    5.00
  -6   4   0   11.30    2.80
   0  -5   0   -0.90    0.90
   0  -5   0    0.20    1.00
   0   5   0    0.40    1.10
   1  -5   0    0.50    0.60
  -1  -5   0    3.60    1.70
  -1  -5   0    1.00    1.30
  -1   5   0    1.80    1.30
   1   5   0    1.00    1.40
  -1   5   0    1.30    0.90
  -1   5   0    3.00    1.20
  -2  -5   0  168.68    9.80
  -2  -5   0  173.98   10.10
   2   5   0  154.78    9.20
  -3  -5   0   29.10    4.90
  -3  -5   0   32.90    5.80
   3   5   0   22.10    4.40
  -4  -5   0    3.10    2.70
  -4  -5   0    1.80    2.00
   4   5   0    3.70    2.40
  -5  -5   0   17.20    4.50
  -5  -5   0   11.20    3.70
   5   5   0   23.80    5.20
  -6  -5   0    4.30    3.50
  -6  -5   0    0.90    3.00
  -6   5   0    1.50    1.80
   0  -6   0    5.90    1.90
   0   6   0    4.00    1.70
  -1  -6   0    9.80    2.70
  -1  -6   0   12.70    2.80
   1   6   0   12.60    2.70
  -1   6   0   11.60    2.10
  -2  -6   0   29.20    4.80
  -2  -6   0   40.00    5.90
   2   6   0   35.60    4.80
  -3  -6   0    3.50    2.50
   3   6   0    6.30    2.60
  -4  -6   0    0.40    2.30
   4   6   0    4.00    2.90
  -5  -6   0    1.50    3.00
   5   6   0    4.20    3.30
   0  -7   0   -0.30    1.40
   0   7   0   -1.40    1.30
   1  -7   0    2.20    1.50
  -1  -7   0   -0.10    1.70
   1   7   0    5.00    2.20
  -1   7   0    2.20    1.40
   2   7   0   14.40    3.60
  -2   7   0    9.00    1.90
  -3  -7   0    4.80    2.60
   3   7   0    6.80    2.90
  -4  -7   0    4.30    3.20
   4   7   0    4.30    3.00
   0  -8   0    5.50    2.60
   0   8   0   11.10    3.10
   1  -8   0    0.50    1.50
  -1  -8   0    1.90    2.40
   1   8   0   -1.20    1.50
  -1   8   0    1.90    1.90
   2   8   0    0.10    1.80
  -2   8   0   -0.50    1.40
   3   8   0   -0.40    2.30
   0  -9   0   -1.90    2.20
   0   9   0    0.40    2.10
   1   9   0    3.40    2.80
  -1   9   0   -3.20    1.80
  -7   0   1    4.90    2.90
  -7   0   1    6.80    3.30
  -6   0   1   -0.80    1.80
  -6   0   1   -0.80    1.70
   5   0  -1   53.29    5.30
  -5   0   1   60.69    6.40
  -5   0   1   67.89    5.60
   4   0  -1    0.40    1.30
  -4   0   1   -0.80    1.20
  -4   0   1   -0.90    1.20
   4   0  -1    1.00    1.30
  -3   0   1  175.28    8.30
   3   0  -1  156.48    7.80
  -3   0   1  157.48    7.90
  -2   0  -1   -0.50    0.30
   2   0   1    1.40    0.80
  -2   0  -1    0.30    0.60
  -2   0  -1    0.30    0.60
  -3   0  -1   29.10    3.40
   3   0   1   26.60    2.70
  -3   0  -1   22.60    3.00
   4   0   1    1.30    1.20
  -4   0  -1   -1.60    1.00
   4   0   1    0.20    1.20
  -4   0  -1   -0.10    1.30
   5   0   1    1.50    1.70
  -5   0  -1    0.50    1.70
  -5   0  -1    1.10    1.70
  -6   0  -1    0.60    1.90
  -6   0  -1   -1.90    1.70
  -7   0  -1    8.70    3.30
  -7   0  -1    6.00    3.10
  -7  -1   1   -1.50    2.20
  -7  -1   1    2.00    2.80
  -7   1   1    2.00    2.40
  -7   1   1   -0.40    2.20
  -6  -1   1    7.50    2.90
  -6  -1   1    8.60    3.10
  -6   1   1   11.60    3.10
  -6   1   1   13.10    3.50
   5  -1  -1   12.90    2.80
  -5  -1   1    8.40    2.80
  -5  -1   1    8.70    3.00
   5   1  -1   13.00    4.00
  -5   1   1    7.00    2.50
  -5   1   1    9.30    2.60
  -4  -1   1  144.19    8.40
   4  -1  -1  144.19    7.40
  -4  -1   1  149.49    8.80
   4   1  -1  141.69    8.60
   4   1  -1  152.28    8.00
  -4   1   1  136.79    7.50
  -4   1   1  147.89    7.80
   3  -1  -1 1236.78   43.00
  -3  -1   1 1215.48   44.20
  -3  -1   1 1228.48   44.50
  -3  -1   1 1212.58   44.90
  -3   1   1 1220.18   43.70
  -3   1   1 1238.58   43.50
   3   1  -1 1187.98   44.80
   3   1  -1 1232.38   44.20
  -2  -1   1  464.85   17.20
  -2   1   1  372.16   16.00
   2   1  -1  460.25   16.90
   2   1  -1  465.95   17.40
   0  -1   1   -1.10    0.20
   0  -1  -1   -0.90    0.20
   0   1  -1   -1.10    0.10
   0   1   1   -0.90    0.10
   0   1  -1    0.60    0.40
   0   1   1    0.60    0.40
  -2  -1  -1  213.98    9.40
   2   1   1  218.88    9.60
   2   1   1  217.78    9.30
   3  -1   1   77.89    4.20
  -3  -1  -1   78.49    5.00
  -3  -1  -1   73.59    5.40
  -3  -1  -1   86.79    5.40
  -3   1  -1   77.79    4.70
  -3   1  -1   85.29    4.70
   3   1   1   75.69    4.90
   3   1   1   87.09    5.50
  -4  -1  -1   21.60    3.40
  -4  -1  -1   27.80    4.10
   4  -1   1   26.30    3.20
  -4   1  -1   17.70    2.80
   4   1   1   23.00    3.50
   4   1   1   27.70    3.60
  -4   1  -1   22.20    3.10
   5  -1   1   10.70    2.70
  -5  -1  -1    8.80    3.20
  -5  -1  -1    4.90    2.30
  -5   1  -1   10.50    2.80
  -5   1  -1    4.30    2.10
   5   1   1    5.80    3.70
  -6  -1  -1    0.50    1.90
  -6  -1  -1   -0.60    2.00
  -6   1  -1   -1.30    1.50
  -6   1  -1    2.20    2.10
  -7  -1  -1    1.60    2.80
  -7  -1  -1    0.90    2.50
  -7   1  -1    0.70    2.30
  -7   1  -1    0.90    2.50
  -7  -2   1   -0.10    2.50
  -7  -2   1   -0.60    2.50
  -7   2   1    1.50    2.30
  -7   2   1    0.50    2.20
   6  -2  -1   11.20    2.90
  -6  -2   1    8.80    3.20
  -6  -2   1    6.30    3.40
  -6   2   1   10.20    2.90
  -6   2   1   10.10    2.80
  -5  -2   1   34.90    5.50
  -5  -2   1   54.59    6.20
   5  -2  -1   46.70    4.10
  -5   2   1   42.20    4.50
  -5   2   1   50.39    5.10
   5   2  -1   48.30    5.70
  -4  -2   1   42.60    4.20
  -4  -2   1   51.09    5.70
  -4  -2   1   43.00    5.10
  -4   2   1   45.50    3.60
   4   2  -1   45.10    5.00
   4   2  -1   40.30    5.90
  -4   2   1   38.90    3.40
  -3  -2   1    0.80    1.10
  -3  -2   1    0.70    1.20
  -3  -2   1    1.30    1.50
   3   2  -1    0.60    1.20
  -3   2   1    0.20    0.70
  -3   2   1    0.40    0.90
   3   2  -1    0.00    0.70
  -3   2   1    0.00    0.90
  -2  -2   1    4.60    1.50
  -2  -2   1    2.50    1.50
  -2  -2   1    3.00    1.40
   2   2  -1    4.40    1.50
  -2   2   1    4.20    0.80
   2   2  -1    3.00    1.30
   1   2  -1  575.14   21.50
   0  -2  -1 4979.90  167.08
   0  -2   1 4832.32  166.98
   1   2   1 2564.84   88.69
  -2  -2  -1  312.47   13.60
  -2  -2  -1  320.57   13.20
  -2  -2  -1  319.07   13.50
  -2   2  -1  312.37   11.40
   2   2   1  307.97   13.60
   2   2   1  318.07   13.20
  -3  -2  -1   14.00    2.50
  -3  -2  -1   17.90    3.00
  -3  -2  -1   15.30    2.90
  -3   2  -1   15.80    2.00
   3   2   1   12.50    2.50
  -3   2  -1   15.60    2.00
  -4  -2  -1   65.39    5.30
  -4  -2  -1   73.29    6.10
  -4  -2  -1   63.49    6.20
  -4   2  -1   60.49    4.30
   4   2   1   73.79    5.50
   4   2   1   53.59    5.40
  -4   2  -1   68.79    4.50
   5  -2   1    0.70    1.30
  -5  -2  -1   -1.60    1.70
  -5  -2  -1   -1.90    1.60
   5   2   1    2.00    2.00
  -5   2  -1   -0.30    1.40
  -5   2  -1   -0.80    1.10
  -6  -2  -1    2.00    2.70
  -6  -2  -1    3.00    2.30
   6  -2   1    2.80    2.00
  -6   2  -1    2.00    2.00
  -6   2  -1    2.70    2.20
  -7  -2  -1    4.00    2.90
  -7  -2  -1    0.00    2.50
  -7   2  -1    0.30    1.90
  -7   2  -1    0.40    2.20
  -7  -3   1    1.00    2.80
  -7  -3   1    2.20    2.90
  -7   3   1    2.30    2.40
   6  -3  -1   22.30    3.50
  -6  -3   1   18.40    4.60
  -6  -3   1   15.50    4.50
  -6   3   1   21.10    3.40
  -6   3   1   12.00    2.90
  -5  -3   1   39.00    5.70
  -5  -3   1   45.90    6.30
  -5   3   1   40.50    4.10
   5   3  -1   33.90    5.30
  -4  -3   1  105.89    7.70
  -4  -3   1  102.89    7.20
  -4  -3   1   94.49    7.80
   4   3  -1   98.39    7.00
   4   3  -1   99.99    7.50
  -4   3   1   93.19    5.10
  -4   3   1   93.49    5.00
  -3  -3   1    2.50    1.50
  -3  -3   1    1.30    1.50
  -3  -3   1    3.00    1.60
  -3   3   1    0.60    0.60
   3   3  -1    1.80    1.40
   3   3  -1    2.60    1.70
  -2  -3   1  177.58    9.20
  -2  -3   1  175.48    9.20
  -2  -3   1  177.58    8.70
   2   3  -1  167.68    8.80
   2   3  -1  172.08    8.70
  -1  -3   1  473.45   18.20
  -1  -3   1  463.05   18.60
  -1  -3   1  490.55   18.90
   1   3  -1  473.95   18.10
   1   3  -1  479.85   18.40
   0  -3   1    1.50    0.80
   0  -3   1    2.90    0.90
   0  -3  -1    2.20    0.90
   0  -3  -1    2.10    0.80
   0   3  -1    2.70    1.00
   0   3  -1    2.50    0.90
   0   3   1    1.40    0.80
   0   3   1    1.50    0.80
  -1  -3  -1  116.79    6.00
  -1  -3  -1  109.39    6.00
  -1   3  -1   93.99    4.30
   1   3   1  115.79    5.50
   1   3   1   98.69    5.60
  -2  -3  -1  978.50   36.30
  -2  -3  -1  975.50   35.70
  -2  -3  -1  924.01   36.10
   2   3   1  947.91   35.60
   2   3   1  972.90   36.00
  -3  -3  -1   35.20    4.70
  -3  -3  -1   32.70    4.20
  -3  -3  -1   39.90    5.30
   3   3   1   36.80    4.50
  -3   3  -1   27.90    1.90
   3   3   1   28.50    4.00
  -4  -3  -1    0.70    1.70
  -4  -3  -1    2.20    2.00
  -4  -3  -1    2.60    2.20
   4   3   1    1.50    1.80
   4   3   1    0.10    1.80
  -4   3  -1    0.30    1.00
  -4   3  -1    0.20    0.90
  -5  -3  -1    2.10    2.30
  -5  -3  -1    4.60    2.60
  -5   3  -1   13.70    2.50
   5   3   1    5.90    2.80
  -5   3  -1   12.50    2.50
  -6  -3  -1   -1.60    2.50
   6  -3   1   -1.20    1.40
  -6  -3  -1    0.90    2.30
  -6   3  -1   -0.50    1.80
  -6   3  -1    0.60    1.70
  -7  -3  -1    0.70    3.10
  -7  -3  -1   13.50    4.20
  -7   3  -1   13.90    4.30
  -7   3  -1    6.20    2.90
  -6  -4   1    6.00    3.20
  -6  -4   1    2.70    2.90
  -6   4   1    2.20    1.80
  -5  -4   1   11.20    3.40
  -5  -4   1   11.70    4.00
  -5   4   1   10.70    2.10
   5   4  -1    9.50    3.20
  -4  -4   1   17.70    4.00
  -4  -4   1   15.60    3.70
   4   4  -1   21.30    4.20
  -3  -4   1    9.00    2.70
  -3  -4   1    7.60    2.40
  -3  -4   1   11.40    3.00
   3   4  -1    8.90    2.50
  -2  -4   1    5.80    1.80
  -2  -4   1    5.00    1.90
   2   4  -1    3.30    1.50
  -1  -4   1   36.60    3.40
  -1  -4   1   12.30    2.90
   1  -4  -1   25.00    1.70
  -1  -4   1   26.90    3.50
  -1   4   1   26.80    2.30
  -1   4   1   26.00    2.10
   1   4  -1   28.40    3.20
  -1   4   1   26.20    2.30
   0  -4  -1   99.49    5.20
   0  -4   1   93.99    5.30
   0  -4   1  101.69    5.20
   0  -4  -1   99.19    5.30
   0   4   1  101.39    5.20
   0   4  -1   97.19    5.60
   0   4  -1   95.89    5.20
   0   4   1  104.09    5.50
  -1  -4  -1 1422.16   50.89
  -1  -4  -1 1212.78   51.79
   1  -4   1 1429.96   48.30
  -1  -4  -1 1387.76   50.89
  -1   4  -1 1461.75   48.80
  -1   4  -1 1424.96   48.80
  -1   4  -1 1445.56   49.00
   1   4   1 1415.16   50.59
  -2  -4  -1   34.10    4.80
  -2  -4  -1   32.80    4.30
   2   4   1   31.90    4.20
  -3  -4  -1   41.90    5.40
  -3  -4  -1   45.50    5.40
  -3  -4  -1   58.69    6.50
   3   4   1   50.79    5.80
  -4  -4  -1   18.40    4.20
  -4  -4  -1   15.70    3.70
   4   4   1   20.30    4.10
  -5  -4  -1    6.20    2.80
  -5  -4  -1    1.00    2.40
   5   4   1    2.10    2.40
  -5   4  -1    4.80    1.70
  -6  -4  -1    2.00    2.80
  -6  -4  -1    1.00    2.70
  -6   4  -1    0.50    1.70
  -6  -5   1   -2.30    2.50
  -6  -5   1   -0.70    3.20
  -6   5   1   -0.50    1.70
  -5  -5   1   37.40    6.30
  -5  -5   1   31.20    5.90
   5   5  -1   45.00    6.80
  -4  -5   1    6.80    3.10
  -4  -5   1    9.80    3.20
   4   5  -1    7.30    3.00
  -3  -5   1   -0.30    1.80
  -3  -5   1   -1.00    1.40
  -3  -5   1    2.20    2.20
   3   5  -1   -0.80    1.50
  -2  -5   1    2.60    1.60
  -2  -5   1    5.30    2.00
  -2  -5   1    3.40    1.90
   2   5  -1    7.90    2.10
  -1  -5   1  271.27   12.30
   1  -5  -1  255.17    9.80
  -1  -5   1  249.58   12.30
  -1   5   1  252.07   10.50
   1   5  -1  241.18   11.80
  -1   5   1  256.07   10.40
   0  -5   1    1.90    1.10
   0  -5  -1    2.90    1.30
   0  -5   1    1.30    1.20
   0  -5  -1    1.40    1.20
   0   5  -1    0.80    1.10
   0   5   1    1.30    1.10
  -1  -5  -1   -0.20    1.20
  -1  -5  -1   -0.70    1.10
   1  -5   1   -1.30    0.60
  -1   5  -1   -0.70    0.80
  -1   5  -1    0.40    0.80
   1   5   1   -0.60    1.10
  -1   5  -1   -0.90    1.10
  -2  -5  -1   68.29    5.90
  -2  -5  -1   73.49    5.70
  -2  -5  -1   59.79    5.50
   2   5   1   60.19    6.20
  -3  -5  -1    1.20    1.70
  -3  -5  -1    1.40    1.90
  -3  -5  -1   -1.00    1.80
   3   5   1    3.10    2.30
  -4  -5  -1   14.40    3.80
  -4  -5  -1    4.80    2.80
   4   5   1   12.40    3.60
  -5  -5  -1    2.30    3.00
  -5  -5  -1   -1.00    2.50
   5   5   1   -1.20    2.20
  -6  -5  -1    2.90    3.30
  -6  -5  -1   -1.20    3.00
  -5  -6   1   -3.60    2.20
   5   6  -1    3.30    3.00
  -4  -6   1    0.30    1.90
   4   6  -1   -1.30    1.90
  -3  -6   1   10.80    3.30
   3   6  -1   25.00    4.70
  -2  -6   1  114.39    8.60
  -2  -6   1  120.89    8.30
   2   6  -1  131.79    8.40
  -1  -6   1   10.90    2.70
  -1  -6   1   12.40    2.90
   1   6  -1   13.40    2.90
  -1   6   1   14.60    2.30
   0  -6   1    7.30    2.20
   0  -6  -1    5.10    1.90
   0   6  -1    3.30    1.60
   0   6   1    4.90    1.80
  -1  -6  -1   50.29    5.00
  -1  -6  -1   52.49    4.70
  -1   6  -1   47.30    3.60
   1   6   1   56.29    5.70
  -2  -6  -1   12.20    3.50
  -2  -6  -1   12.10    3.00
   2   6   1   14.60    3.20
  -3  -6  -1   14.00    3.80
   3   6   1   12.50    3.50
  -4  -6  -1   -0.20    2.10
   4   6   1    7.30    3.30
  -5  -6  -1    3.40    2.80
   5   6   1    1.50    3.00
  -4  -7   1    0.40    2.70
   4   7  -1    3.80    3.00
  -3  -7   1    0.30    2.20
   3   7  -1   -2.70    1.80
  -2   7   1    5.90    1.70
   2   7  -1    8.20    2.90
  -1  -7   1    3.30    2.40
   1  -7  -1    9.00    2.30
  -1   7   1    9.70    2.20
   1   7  -1    5.10    2.50
   0  -7   1    1.00    1.50
   0  -7  -1    0.70    1.40
   0   7   1    0.60    1.60
   0   7  -1    0.40    1.50
  -1  -7  -1    1.10    2.10
   1  -7   1    1.90    1.40
   1   7   1    2.50    2.00
  -1   7  -1    5.30    1.80
  -2   7  -1   11.30    2.10
   2   7   1   14.40    3.70
  -3  -7  -1    1.40    2.20
   3   7   1    2.50    2.60
  -4  -7  -1    6.10    3.40
   4   7   1   15.40    4.00
   3   8  -1    7.50    3.30
  -2   8   1   20.40    2.90
   2   8  -1   13.50    3.80
  -1  -8   1    1.80    2.60
   1  -8  -1    0.80    1.60
  -1   8   1   -1.10    1.50
   1   8  -1   -0.40    1.80
   0  -8  -1    6.90    2.60
   0  -8   1    7.00    2.70
   0   8  -1    2.20    2.00
   0   8   1    6.60    2.60
   1  -8   1    2.50    1.70
  -1  -8  -1    0.60    2.10
   1   8   1    3.40    2.30
  -1   8  -1    0.60    1.80
   2   8   1    3.20    2.20
  -2   8  -1    1.70    1.60
   3   8   1    4.10    2.70
   0  -9   1   -2.70    2.20
   0  -9  -1    0.90    2.50
   0   9  -1    2.70    2.40
   0   9   1    1.90    2.30
  -7   0   2    0.80    2.70
  -7   0   2   -0.10    2.20
  -6   0   2   18.40    4.10
  -6   0   2   23.50    4.30
  -5   0   2   -0.30    1.60
   5   0  -2    1.40    1.70
  -5   0   2   -1.70    1.40
   4   0  -2    5.40    1.70
  -4   0   2   -0.20    1.30
  -4   0   2    0.90    1.40
   4   0  -2    1.70    1.30
   3   0  -2   -0.40    0.80
  -3   0   2    0.80    1.30
  -3   0   2   -1.40    1.00
  -2   0   2   14.00    1.20
   1   0  -2   -0.60    0.50
   1   0  -2   -0.40    0.50
  -1   0   2   -0.40    0.20
  -1   0   2   -0.50    0.20
  -1   0   2   -0.50    0.20
   1   0   2    0.20    0.60
  -1   0  -2    0.00    0.20
   1   0   2   -0.80    0.50
  -1   0  -2    0.10    0.20
  -1   0  -2    0.10    0.20
  -2   0  -2  414.46   15.20
  -3   0  -2   -0.20    1.10
  -3   0  -2   -0.20    1.10
   3   0   2    0.00    1.50
   3   0   2    1.90    1.10
  -4   0  -2   54.29    4.60
   4   0   2   48.60    3.90
   4   0   2   48.70    4.20
  -4   0  -2   35.80    4.20
   5   0   2    0.90    1.60
  -5   0  -2   -1.30    1.50
  -5   0  -2   -1.60    1.40
  -6   0  -2    0.10    1.80
  -6   0  -2    3.00    2.40
  -7   0  -2   -1.50    2.20
  -7   0  -2    0.30    2.50
  -7  -1   2    6.40    3.10
  -7  -1   2    5.60    3.40
  -7   1   2    3.30    2.50
  -7   1   2    8.40    3.40
  -6  -1   2    2.10    2.50
  -6  -1   2    1.60    2.40
  -6   1   2    2.30    2.20
  -6   1   2    5.40    2.40
  -5  -1   2    2.00    1.80
  -5  -1   2   -0.70    1.70
   5  -1  -2    2.40    1.70
   5   1  -2    0.00    2.20
  -5   1   2    5.90    2.20
  -5   1   2    3.70    2.00
  -4  -1   2   68.59    5.30
   4  -1  -2   54.79    4.10
  -4  -1   2   59.29    5.20
  -4   1   2   58.29    4.40
   4   1  -2   61.99    5.20
   4   1  -2   60.39    4.60
  -4   1   2   62.69    4.70
  -3  -1   2  171.88    9.00
   3  -1  -2  163.68    7.30
  -3  -1   2  169.58    8.30
  -3  -1   2  172.78    8.50
  -3   1   2  171.08    7.80
   3   1  -2  172.68    8.80
  -3   1   2  168.28    8.00
   3   1  -2  172.58    8.30
  -2  -1   2  682.33   25.40
   2   1  -2  690.23   25.70
   2   1  -2  686.53   25.30
  -2  -1  -2 1035.20   35.40
   2   1   2  998.40   35.00
  -2   1  -2  855.41   34.20
   2   1   2 1007.00   35.40
  -3  -1  -2   98.29    6.30
   3  -1   2   96.89    5.00
  -3  -1  -2   95.79    5.80
  -3  -1  -2  103.19    6.00
   3   1   2   96.39    6.10
  -3   1  -2  105.79    5.40
  -3   1  -2   97.59    5.40
   3   1   2  105.59    5.80
   4  -1   2   46.20    3.80
  -4  -1  -2   45.70    5.30
  -4  -1  -2   49.30    5.10
   4   1   2   44.70    4.70
  -4   1  -2   46.60    4.10
   4   1   2   42.10    5.00
  -4   1  -2   51.39    4.00
   5  -1   2    2.10    1.60
  -5  -1  -2    1.80    2.10
  -5  -1  -2    1.20    2.00
  -5   1  -2   -0.90    1.50
  -5   1  -2    3.20    2.00
  -6  -1  -2    0.50    2.30
  -6  -1  -2   -0.80    1.90
  -6   1  -2   -0.10    1.90
  -6   1  -2   -0.60    1.60
  -7  -1  -2   -1.00    2.40
  -7  -1  -2    1.10    2.50
  -7   1  -2    1.30    2.30
  -7   1  -2    1.60    2.60
  -7  -2   2    1.10    2.80
  -7  -2   2    1.60    2.70
  -7   2   2    0.40    2.10
  -7   2   2    2.40    2.40
  -6  -2   2   11.10    3.70
   6  -2  -2    4.10    2.20
  -6  -2   2    5.40    3.30
  -6   2   2    4.50    2.30
  -6   2   2    6.50    2.60
   5  -2  -2    3.90    1.60
  -5  -2   2    0.30    1.70
  -5  -2   2    3.90    2.50
  -5   2   2    1.00    1.50
   5   2  -2    0.90    1.90
  -5   2   2    2.50    1.80
  -4  -2   2    9.30    3.00
  -4  -2   2    4.90    2.20
  -4  -2   2    5.70    2.00
  -4   2   2    6.90    1.90
   4   2  -2    3.40    1.90
   4   2  -2    4.80    1.90
  -4   2   2    5.00    1.70
  -3  -2   2   16.40    2.90
  -3  -2   2   19.40    3.00
  -3  -2   2   17.80    3.00
  -3   2   2    8.70    1.70
  -3   2   2   18.00    2.10
  -3   2   2   18.30    2.20
   3   2  -2   16.20    2.80
  -2  -2   2    7.20    1.80
  -2  -2   2   10.40    2.20
  -2  -2   2   12.60    2.40
   2   2  -2    6.30    1.60
   2   2  -2   11.00    2.30
  -2   2   2   11.00    1.10
   1   2  -2  603.54   22.40
   0  -2  -2  725.33   25.50
   0  -2   2  710.43   25.60
   1   2   2  245.48   10.20
  -2  -2  -2    5.20    1.50
  -2  -2  -2    6.50    2.00
  -2  -2  -2   10.90    2.30
   2   2   2    8.80    2.10
  -2   2  -2    7.00    1.00
   2   2   2    6.70    1.60
  -3  -2  -2  100.49    6.70
  -3  -2  -2   91.89    6.10
  -3  -2  -2  103.39    6.40
  -3   2  -2  100.09    4.90
  -3   2  -2   98.69    5.00
   3   2   2   96.39    6.00
  -4  -2  -2   -0.50    1.50
  -4  -2  -2    1.10    1.70
  -4  -2  -2    1.60    1.40
  -4   2  -2   -0.40    1.30
  -4   2  -2   -0.30    1.00
   4   2   2    0.30    1.50
   4   2   2    0.00    1.40
  -5  -2  -2   13.90    3.60
   5  -2   2    9.70    2.30
  -5  -2  -2    9.40    3.10
  -5   2  -2   14.70    2.90
  -5   2  -2   11.30    2.60
   5   2   2   10.60    3.10
  -6  -2  -2    4.60    3.30
  -6  -2  -2    1.20    2.10
   6  -2   2    6.00    2.60
  -6   2  -2    2.70    1.90
  -6   2  -2    3.90    2.40
  -7  -2  -2   -0.70    2.60
  -7  -2  -2    7.50    3.20
  -7   2  -2   -2.40    2.00
  -7   2  -2    4.70    2.60
  -7  -3   2   15.60    4.90
  -7  -3   2   15.40    4.50
  -7   3   2    9.00    3.10
  -6  -3   2    3.80    2.90
   6  -3  -2    8.10    2.40
  -6  -3   2    7.10    3.50
  -6   3   2    4.90    2.40
  -6   3   2    5.80    2.10
  -5  -3   2   35.20    5.40
  -5  -3   2   34.00    5.80
  -5   3   2   29.70    3.40
  -5   3   2   19.60    3.00
   5   3  -2   19.90    4.20
  -4  -3   2   10.80    2.90
  -4  -3   2   19.00    4.20
  -4  -3   2   19.20    3.80
  -4   3   2   17.40    2.20
  -4   3   2   18.70    2.50
   4   3  -2   15.20    3.20
   4   3  -2   20.70    4.20
  -3  -3   2   16.40    3.00
  -3  -3   2   12.80    2.70
  -3  -3   2   15.20    3.10
  -3   3   2   14.40    1.40
   3   3  -2   18.90    3.70
   3   3  -2   18.90    3.10
  -2  -3   2 1753.72   62.69
  -2  -3   2 1690.33   62.49
  -2  -3   2 1756.72   61.99
   2   3  -2 1770.52   62.49
   2   3  -2 1716.23   61.99
  -1  -3   2 2335.87   79.19
  -1  -3   2 2387.56   79.89
  -1  -3   2 2321.17   79.79
  -1   3   2 1941.11   77.69
   1   3  -2 2412.96   79.29
   1   3  -2 2276.57   79.39
   0  -3  -2   10.40    1.60
   0  -3   2   11.90    1.50
   0  -3   2    7.40    1.40
   0  -3  -2   10.40    1.50
   0   3   2    8.10    1.40
   0   3  -2   10.30    1.50
   0   3   2   11.60    1.70
   0   3  -2   13.00    1.80
  -1  -3  -2    4.30    1.40
  -1  -3  -2    5.20    1.50
   1  -3   2    7.30    0.80
  -1  -3  -2    5.90    1.60
  -1   3  -2    6.80    1.00
   1   3   2    4.80    1.50
   1   3   2    7.20    1.50
  -2  -3  -2   46.40    4.10
  -2  -3  -2   46.90    4.10
  -2  -3  -2   51.79    4.50
   2   3   2   49.60    4.10
   2   3   2   49.10    4.10
  -3  -3  -2   37.10    4.50
  -3  -3  -2   32.10    4.50
  -3  -3  -2   37.50    5.00
   3   3   2   33.00    4.20
  -3   3  -2   34.50    2.10
   3   3   2   35.60    4.80
  -4  -3  -2   53.09    6.50
  -4  -3  -2   46.40    6.60
  -4   3  -2   47.50    3.40
   4   3   2   48.20    5.50
   4   3   2   54.99    5.60
  -4   3  -2   48.20    3.30
  -5  -3  -2    6.30    2.70
  -5  -3  -2    8.30    3.10
  -5   3  -2    6.70    2.10
   5   3   2    3.80    2.50
  -5   3  -2    6.30    1.90
   6  -3   2    1.00    1.70
  -6  -3  -2   -2.60    2.30
  -6  -3  -2   -2.20    2.20
  -6   3  -2   -2.70    1.60
  -6   3  -2   -0.20    1.50
  -7  -3  -2   -4.00    2.50
  -7  -3  -2    1.30    2.50
  -7   3  -2    1.90    2.60
  -7   3  -2   -1.30    2.20
  -6  -4   2    4.20    3.10
  -6  -4   2   -2.10    2.30
  -6   4   2   -0.30    1.50
  -5  -4   2    6.70    2.90
  -5  -4   2   -0.70    2.10
   5   4  -2    2.30    2.50
  -5   4   2    1.30    1.40
  -4  -4   2   16.70    3.80
  -4  -4   2   21.30    4.60
   4   4  -2   33.10    5.00
  -3  -4   2    0.80    1.60
  -3  -4   2    6.40    2.30
  -3  -4   2    2.80    2.10
   3   4  -2    0.70    1.40
  -2  -4   2  511.85   22.00
  -2  -4   2  518.65   21.80
  -2  -4   2  533.75   21.20
   2   4  -2  525.95   21.50
   1  -4  -2  960.30   33.30
  -1  -4   2  947.81   35.80
  -1  -4   2  946.21   35.90
  -1   4   2  980.90   34.00
   1   4  -2  957.50   35.50
  -1   4   2  968.40   33.80
   0  -4   2  178.28    8.10
   0  -4  -2  174.48    8.00
   0  -4   2  171.68    8.20
   0  -4  -2  178.68    8.20
   0   4   2  194.78    8.30
   0   4   2  187.58    8.50
   0   4  -2  187.68    8.30
   0   4  -2  186.38    8.60
  -1  -4  -2   14.70    2.50
  -1  -4  -2   19.10    3.00
   1  -4   2   15.20    1.60
  -1  -4  -2   15.40    2.70
  -1   4  -2   10.20    1.70
  -1   4  -2   14.00    2.00
   1   4   2   23.60    2.90
  -1   4  -2   15.10    1.90
  -2  -4  -2  120.99    7.50
  -2  -4  -2  103.49    7.00
   2   4   2  113.89    7.00
  -3  -4  -2   12.90    2.90
  -3  -4  -2    8.70    2.50
  -3  -4  -2   16.80    3.50
   3   4   2   12.80    2.80
  -4  -4  -2   24.00    4.30
   4   4   2   28.80    4.70
  -5  -4  -2    5.80    2.90
  -5  -4  -2   11.50    3.90
   5   4   2    5.80    2.90
  -5   4  -2    6.70    1.90
   6  -4   2    1.40    1.40
  -6  -4  -2   -1.60    2.50
  -6  -4  -2   -1.70    2.50
  -6   4  -2   -0.60    1.60
  -6  -5   2    0.50    3.10
  -6  -5   2   -1.60    2.70
  -6   5   2    0.30    1.70
  -5  -5   2    1.20    2.60
  -5  -5   2    4.50    3.20
   5   5  -2    3.60    2.90
  -4  -5   2    3.80    2.40
  -4  -5   2    5.50    2.60
   4   5  -2   -1.10    1.70
  -3  -5   2    8.60    2.80
  -3  -5   2    0.00    1.70
  -3  -5   2    4.70    2.80
   3   5  -2    9.30    3.00
  -2  -5   2  212.78   11.70
  -2  -5   2  210.18   11.40
   2   5  -2  204.88   11.00
  -1  -5   2   12.20    2.80
   1  -5  -2    8.50    1.30
  -1  -5   2    8.80    2.30
  -1   5   2    7.80    1.60
  -1   5   2    9.00    1.70
   1   5  -2   11.70    2.60
  -1   5   2    8.50    1.60
   0  -5  -2    0.30    1.00
   0  -5   2   -0.10    0.90
   0  -5  -2    0.50    0.90
   0  -5   2    0.40    0.90
   0   5  -2    1.20    1.10
   0   5   2   -0.10    1.00
  -1  -5  -2   10.40    2.40
  -1  -5  -2    7.30    2.20
   1  -5   2    6.50    1.20
  -1   5  -2   10.00    1.70
   1   5   2    6.20    2.10
  -1   5  -2    6.40    1.60
  -1   5  -2    8.90    1.60
  -2  -5  -2  135.39    8.80
  -2  -5  -2  151.98    8.60
  -2  -5  -2  145.29    9.20
   2   5   2  130.49    8.30
  -3  -5  -2   32.00    5.20
  -3  -5  -2   29.30    6.30
   3   5   2   29.00    4.50
  -4  -5  -2   13.00    3.90
  -4  -5  -2    3.80    2.70
   4   5   2   13.00    3.50
  -5  -5  -2    1.60    2.80
  -5  -5  -2    8.20    3.50
   5   5   2    6.10    3.60
  -6  -5  -2    4.30    3.10
  -6  -5  -2   -1.80    2.80
  -6   5  -2    1.60    1.60
  -5  -6   2    1.50    2.60
   5   6  -2    4.60    3.00
  -4  -6   2   -0.50    2.10
   4   6  -2    0.80    2.30
  -3  -6   2   -0.70    2.00
   3   6  -2   -0.10    1.80
  -2  -6   2   89.59    7.10
  -2  -6   2   90.09    7.50
   2   6  -2   91.99    6.90
  -1  -6   2    1.50    1.90
  -1  -6   2    5.30    2.00
   1   6  -2    3.60    1.80
  -1   6   2    6.10    1.60
   0  -6  -2    9.30    2.40
   0  -6   2    8.20    2.30
   0   6  -2   10.20    2.30
   0   6   2   11.90    2.50
  -1  -6  -2   17.20    3.30
  -1  -6  -2   30.10    4.60
   1   6   2   18.40    3.30
  -1   6  -2   20.00    2.60
  -2  -6  -2   11.10    3.00
  -2  -6  -2   11.20    3.60
   2   6   2    7.40    2.50
  -3  -6  -2    1.70    2.20
   3   6   2   -1.20    1.80
  -4  -6  -2    8.80    3.60
   4   6   2    6.40    2.90
  -5  -6  -2   -0.50    2.30
   5   6   2   -0.80    2.50
  -4  -7   2    2.40    3.10
   4   7  -2    0.40    2.30
  -3  -7   2   -1.00    2.20
   3   7  -2   -1.30    1.80
   2   7  -2    0.10    1.80
  -1  -7   2   11.20    3.20
   1  -7  -2   12.90    2.60
  -1   7   2    9.40    2.20
   1   7  -2   14.90    3.40
   0  -7   2    0.40    1.50
   0  -7  -2   -0.50    1.30
   0   7  -2    0.10    1.40
   0   7   2   -0.30    1.50
  -1  -7  -2    2.40    2.00
   1  -7   2    3.80    1.70
   1   7   2    3.70    2.20
  -1   7  -2    3.60    1.60
  -2   7  -2    3.90    1.50
   2   7   2    6.40    2.70
  -3  -7  -2   13.40    3.80
   3   7   2   11.30    3.70
  -4  -7  -2    4.20    3.00
   4   7   2    7.20    3.50
   3   8  -2    9.30    3.60
   2   8  -2    5.50    2.70
  -2   8   2    6.90    2.10
  -1  -8   2    3.10    2.60
   1  -8  -2    4.80    2.00
  -1   8   2    5.60    2.40
   1   8  -2    5.70    2.70
   0  -8   2    2.50    2.30
   0  -8  -2    5.00    2.60
   0   8   2    5.80    2.40
   0   8  -2    3.90    2.10
   1  -8   2    4.10    2.20
  -1  -8  -2    4.10    2.70
   1   8   2   -1.60    1.80
  -1   8  -2    1.80    1.90
   2   8   2   -0.20    1.90
  -2   8  -2   -0.10    1.40
   3   8   2   -1.00    2.00
   0  -9  -2    4.00    2.90
   0  -9   2    4.00    2.80
   0   9  -2    3.80    2.50
   0   9   2    4.80    2.60
  -7   0   3   16.10    4.00
  -7   0   3   27.30    5.40
  -6   0   3    1.80    2.10
  -6   0   3    0.30    1.70
  -5   0   3  125.49    8.20
   5   0  -3  119.69    8.10
  -5   0   3  110.89    7.70
   4   0  -3    0.80    1.20
   4   0  -3   -1.00    1.10
  -4   0   3   -1.80    1.10
  -4   0   3   -0.60    1.20
  -3   0   3  590.24   22.40
  -3   0   3  577.44   22.00
   3   0  -3  548.85   21.90
   2   0  -3    0.50    0.80
  -2   0   3   -0.60    0.40
  -2   0   3   -0.30    0.50
  -2   0   3   -0.70    0.50
  -2   0  -3   -0.30    0.50
  -2   0  -3    0.30    0.60
   2   0   3   -0.20    0.70
  -3   0  -3 1178.18   42.20
   3   0   3 1130.09   42.30
  -3   0  -3 1171.38   42.60
   3   0   3 1199.68   42.40
  -4   0  -3    0.70    1.30
   4   0   3    0.60    1.30
  -4   0  -3   -0.30    1.30
  -5   0  -3   -0.70    1.60
  -5   0  -3    1.10    1.80
   5   0   3   -0.30    1.50
  -6   0  -3    1.20    2.00
  -6   0  -3   -0.80    1.70
  -7   0  -3   -0.30    2.50
  -7   0  -3   -0.90    2.30
  -7  -1   3    5.70    3.10
  -7  -1   3    1.00    2.40
  -7   1   3    3.20    2.90
  -7   1   3    3.90    2.50
  -6  -1   3    2.50    2.30
  -6  -1   3    0.20    2.10
  -6   1   3    1.60    2.20
  -6   1   3    0.50    1.80
   5  -1  -3  156.18    8.70
  -5  -1   3  156.48    9.50
  -5  -1   3  146.19    9.60
   5   1  -3  164.48   12.90
  -5   1   3  132.99    8.50
  -5   1   3  152.88    8.70
  -4  -1   3    6.90    2.30
   4  -1  -3    7.50    1.80
  -4  -1   3    4.50    1.90
   4   1  -3    6.90    2.20
  -4   1   3    3.20    1.60
   4   1  -3    3.70    1.80
  -4   1   3    8.50    2.00
  -3  -1   3  111.19    6.10
  -3  -1   3  109.09    6.80
  -3  -1   3  126.99    6.70
   3  -1  -3  106.69    5.10
   3   1  -3  103.49    6.00
   3   1  -3   99.89    6.40
  -3   1   3  106.69    5.70
  -3   1   3  106.39    5.80
  -2  -1   3   85.29    4.70
   2   1  -3   82.99    4.60
   2   1  -3   85.99    5.00
  -2   1   3   75.39    4.10
   0  -1  -3    1.10    0.60
   0   1   3    8.30    0.90
  -2  -1  -3   -0.20    0.70
  -2  -1  -3    5.30    1.50
  -2  -1  -3    0.60    0.80
  -2   1  -3    2.80    0.90
   2   1   3    3.90    1.30
  -2   1  -3    0.90    0.70
   2   1   3    3.40    1.30
  -3  -1  -3  194.48    9.50
   3  -1   3  211.58    8.80
  -3  -1  -3  213.68    9.90
  -3  -1  -3  189.68    9.90
   3   1   3  194.48    9.80
  -3   1  -3  204.18    9.00
  -3   1  -3  208.58    9.20
   3   1   3  200.68    9.40
   4  -1   3    1.10    1.00
  -4  -1  -3    1.90    1.80
  -4  -1  -3    0.00    1.50
   4   1   3   -0.80    1.30
   4   1   3    0.70    1.30
  -4   1  -3    0.50    1.20
  -4   1  -3    1.90    1.40
  -5  -1  -3   42.70    5.90
   5  -1   3   45.10    5.10
  -5  -1  -3   34.20    5.00
  -5   1  -3   41.90    4.90
  -5   1  -3   38.80    4.80
  -6  -1  -3    3.30    2.60
  -6  -1  -3    4.00    2.50
  -6   1  -3    3.80    2.30
  -6   1  -3    9.70    3.00
  -7  -1  -3    4.20    3.20
  -7  -1  -3    3.30    3.10
  -7   1  -3    3.20    2.70
  -7   1  -3    0.60    2.20
  -7  -2   3    3.10    3.10
  -7  -2   3    8.10    3.60
  -7   2   3    6.70    2.90
  -7   2   3    6.10    2.80
  -6  -2   3    4.90    3.00
   6  -2  -3    3.00    1.90
  -6  -2   3    6.70    2.90
  -6   2   3    2.50    2.10
  -6   2   3    4.20    2.50
  -5  -2   3   28.60    4.90
  -5  -2   3   28.20    4.80
   5  -2  -3   34.00    4.00
  -5   2   3   22.00    3.40
  -5   2   3   33.00    4.00
   5   2  -3   28.60    4.50
  -4  -2   3    1.30    1.30
  -4  -2   3    4.00    2.10
  -4  -2   3    3.60    2.20
  -4   2   3    1.80    1.30
  -4   2   3    2.70    1.50
   4   2  -3   -0.70    1.40
   4   2  -3    5.20    2.00
  -3  -2   3  709.63   27.60
  -3  -2   3  708.73   28.10
  -3  -2   3  685.83   27.30
  -3   2   3  718.23   25.60
   3   2  -3  694.23   27.20
  -3   2   3  714.43   25.70
  -2  -2   3  372.16   15.70
  -2  -2   3  365.56   15.80
  -2  -2   3  378.66   15.30
   2   2  -3  392.16   15.40
  -2   2   3  385.46   13.70
   2   2  -3  366.26   15.70
  -1  -2   3  871.41   28.70
  -1  -2   3  823.02   28.10
  -1   2   3  745.73   26.80
   1   2  -3  674.03   28.00
   0  -2   3    0.60    0.90
   0  -2  -3    3.40    0.90
   0  -2   3   -3.40    0.90
   0   2  -3   -0.20    0.30
   0   2  -3    0.10    0.90
   0   2   3    4.40    1.00
   0   2   3   -0.20    0.40
  -1  -2  -3  168.88    7.90
   1  -2   3  173.58    6.40
   1  -2   3  176.88    6.40
  -1  -2  -3  175.18    7.90
  -2  -2  -3  484.25   19.10
  -2  -2  -3  503.25   18.90
  -2  -2  -3  476.85   19.10
   2   2   3  454.55   18.50
  -2   2  -3  462.25   17.00
   2   2   3  472.85   19.00
  -2   2  -3  463.15   16.80
  -3  -2  -3  406.46   17.20
  -3  -2  -3  395.96   17.30
  -3  -2  -3  410.86   17.70
  -3   2  -3  410.86   15.40
  -3   2  -3  392.96   15.40
   3   2   3  414.86   17.00
  -4  -2  -3   20.70    3.60
   4  -2   3   21.90    2.50
  -4  -2  -3   24.70    4.00
  -4  -2  -3   20.60    3.30
   4   2   3   20.10    3.30
   4   2   3   16.70    3.50
  -4   2  -3   21.60    2.80
  -4   2  -3   23.60    3.00
  -5  -2  -3    1.80    2.00
   5  -2   3    1.20    1.30
  -5  -2  -3   -1.40    1.70
   5   2   3   -1.20    1.80
  -5   2  -3    1.20    1.70
  -5   2  -3    0.20    1.30
  -6  -2  -3    3.40    2.60
  -6  -2  -3    0.20    2.40
   6  -2   3    0.20    1.80
  -6   2  -3    1.20    2.00
  -6   2  -3    2.10    1.90
  -7  -2  -3   -0.40    2.50
  -7  -2  -3    5.20    3.00
  -7   2  -3    2.70    2.20
  -7   2  -3   -0.70    2.30
  -7  -3   3   22.20    5.30
  -7  -3   3   10.70    4.40
  -7   3   3    7.30    3.00
  -6  -3   3    0.60    2.40
  -6  -3   3    4.00    2.90
   6  -3  -3    3.80    1.90
  -6   3   3    0.20    1.60
  -6   3   3    1.60    2.00
  -5  -3   3   40.80    5.90
  -5  -3   3   27.70    4.90
   5   3  -3   31.90    5.30
  -5   3   3   24.30    3.30
  -5   3   3   29.30    3.50
  -4  -3   3   27.30    5.40
  -4  -3   3   16.30    3.40
  -4  -3   3   18.60    3.80
  -4   3   3   17.50    2.40
   4   3  -3   16.30    3.90
  -4   3   3   18.00    2.30
   4   3  -3   15.80    3.30
  -3  -3   3   36.20    4.50
  -3  -3   3   44.60    4.40
  -3  -3   3   46.60    5.20
   3   3  -3   45.70    4.50
   3   3  -3   48.80    4.90
  -3   3   3   40.10    2.40
  -2  -3   3    7.70    2.40
  -2  -3   3    9.70    2.00
  -2  -3   3    7.20    2.00
   2   3  -3    6.80    1.80
   2   3  -3    8.70    2.10
  -1  -3   3  318.47   13.60
  -1  -3   3  305.37   13.40
  -1  -3   3  320.57   13.00
  -1   3   3  319.97   11.80
   1   3  -3  320.27   13.20
   1   3  -3  333.67   13.00
   0  -3   3    0.60    0.80
   0  -3  -3    1.80    0.80
   0  -3   3    0.00    0.70
   0  -3  -3    0.60    0.70
   0   3   3    0.10    0.60
   0   3  -3    0.60    0.70
   0   3   3    0.30    0.80
   0   3  -3    0.00    0.70
  -1  -3  -3    4.30    1.50
   1  -3   3    5.40    0.80
  -1  -3  -3    4.40    1.50
  -1  -3  -3    4.10    1.60
   1   3   3    5.90    1.50
  -1   3  -3    4.90    0.90
  -1   3  -3    5.10    1.00
  -1   3  -3    6.50    0.90
   1   3   3    3.10    1.30
  -2  -3  -3  300.87   13.80
  -2  -3  -3  318.67   14.00
   2   3   3  305.37   13.60
   2   3   3  300.77   13.40
  -3  -3  -3    4.70    2.10
  -3  -3  -3    4.60    1.80
  -3  -3  -3    1.60    1.50
  -3   3  -3    2.60    0.80
   3   3   3    2.00    1.80
  -3   3  -3    3.30    1.00
   3   3   3    2.80    1.60
  -4  -3  -3   25.50    4.50
  -4  -3  -3   18.30    3.60
  -4  -3  -3   19.30    5.20
  -4   3  -3   22.90    2.70
  -4   3  -3   23.70    2.60
   4   3   3   24.20    4.00
   4   3   3   23.60    4.50
  -5  -3  -3   51.99    7.00
  -5  -3  -3   53.29    7.10
   5   3   3   61.49    7.10
  -5   3  -3   61.29    4.80
  -5   3  -3   54.79    4.30
  -6  -3  -3    7.40    3.60
   6  -3   3   11.20    2.90
  -6  -3  -3    4.30    3.00
  -6   3  -3   -1.90    1.80
  -6   3  -3    5.70    2.20
  -7  -3  -3   -0.60    3.20
  -7  -3  -3    6.10    3.60
  -7   3  -3    3.90    2.50
  -7   3  -3    1.60    2.50
  -6  -4   3    0.00    2.50
  -6  -4   3    1.10    3.00
  -6   4   3    0.60    1.60
  -5  -4   3   -0.10    2.00
  -5  -4   3    0.00    2.40
  -5   4   3    0.00    1.30
   5   4  -3   -1.80    2.00
  -4  -4   3    0.00    1.80
  -4  -4   3    1.10    1.90
   4   4  -3    2.50    2.30
  -3  -4   3  120.89    8.30
  -3  -4   3  124.39    8.40
  -3  -4   3  129.89    7.90
   3   4  -3  127.39    8.00
  -2  -4   3  145.49    7.90
  -2  -4   3  142.19    8.60
  -2  -4   3  141.89    8.40
   2   4  -3  139.09    8.00
   1  -4  -3   32.60    2.10
  -1  -4   3   42.90    5.10
  -1  -4   3   35.40    4.00
  -1  -4   3   48.70    4.00
  -1   4   3   37.20    2.50
  -1   4   3   36.60    2.60
  -1   4   3   36.30    2.60
   1   4  -3   41.30    4.10
   0  -4   3   19.60    2.50
   0  -4  -3   20.50    2.40
   0  -4  -3   20.80    2.40
   0  -4   3   26.20    2.80
   0   4  -3   18.90    3.30
   0   4  -3   23.30    2.60
   0   4   3   26.30    2.70
   0   4   3   18.10    2.50
  -1  -4  -3  610.64   24.40
  -1  -4  -3  643.84   25.00
  -1  -4  -3  658.23   25.20
   1  -4   3  647.14   22.80
  -1   4  -3  647.44   23.10
  -1   4  -3  631.54   23.20
  -1   4  -3  633.24   23.00
   1   4   3  650.03   24.70
  -2  -4  -3    8.80    2.40
  -2  -4  -3    7.70    2.30
  -2  -4  -3    7.40    2.10
   2   4   3    6.90    2.00
  -3  -4  -3   30.10    4.70
  -3  -4  -3   38.50    5.40
   3   4   3   33.90    4.60
  -4  -4  -3   20.50    4.30
   4   4   3   18.30    3.80
  -5  -4  -3    0.80    2.20
  -5  -4  -3   -2.70    2.10
   5   4   3   -0.30    2.20
  -5   4  -3    0.40    1.30
   6  -4   3    0.80    1.50
  -6  -4  -3   -0.20    2.90
  -6  -4  -3    0.20    2.40
  -6   4  -3    3.40    1.90
  -6  -5   3   -3.20    2.40
  -6  -5   3   -0.60    2.60
  -6   5   3   -1.30    1.50
  -5  -5   3    3.20    2.80
  -5  -5   3   -1.60    2.10
   5   5  -3    2.50    3.00
  -4  -5   3    4.10    2.70
  -4  -5   3    3.70    2.60
   4   5  -3   12.40    3.50
  -3  -5   3   13.70    3.40
  -3  -5   3    9.40    2.90
   3   5  -3   11.30    2.90
  -2  -5   3  118.79    7.60
  -2  -5   3  100.69    7.70
  -2  -5   3   96.29    6.80
   2   5  -3  105.49    7.10
  -1  -5   3    7.90    2.30
  -1  -5   3   11.00    2.40
   1  -5  -3    9.00    1.40
   1   5  -3    8.50    2.30
  -1   5   3    7.10    1.60
  -1   5   3    9.60    1.70
  -1   5   3    6.20    1.50
   0  -5   3    6.20    1.60
   0  -5  -3    2.40    1.20
   0  -5  -3    6.50    1.70
   0  -5   3    6.10    1.60
   0   5   3    7.50    1.90
   0   5  -3    6.70    1.80
  -1  -5  -3    0.70    1.30
  -1  -5  -3   -0.90    1.10
   1  -5   3    0.10    0.70
  -1   5  -3    0.00    1.20
  -1   5  -3    0.70    0.90
  -1   5  -3    1.20    1.00
   1   5   3    0.20    1.50
  -2  -5  -3   69.29    5.90
  -2  -5  -3   71.29    6.10
  -2  -5  -3   72.09    5.60
   2   5   3   72.39    5.70
  -3  -5  -3   15.10    3.60
  -3  -5  -3   21.30    4.10
   3   5   3   11.70    3.10
  -4  -5  -3    4.00    2.60
  -4  -5  -3    1.00    2.30
   4   5   3    2.60    2.30
  -5  -5  -3    5.00    3.30
  -5  -5  -3   10.20    3.60
   5   5   3   13.70    4.30
  -6  -5  -3   -1.20    2.80
  -6  -5  -3   -3.10    2.10
  -6   5  -3    0.80    1.50
  -5  -6   3   -1.20    2.40
   5   6  -3    0.90    2.70
  -4  -6   3    3.00    2.60
   4   6  -3    5.40    3.10
  -3  -6   3   26.30    5.00
   3   6  -3   23.30    4.40
  -2  -6   3  112.09    8.00
  -2  -6   3  101.09    8.20
   2   6  -3  112.59    7.80
  -1  -6   3   25.60    4.00
  -1  -6   3   24.10    3.80
  -1   6   3   24.40    3.00
   1   6  -3   21.30    3.60
   0  -6  -3   76.59    5.50
   0  -6   3   83.19    5.90
   0   6  -3   80.49    5.40
   0   6   3   79.39    5.40
  -1  -6  -3  154.48    9.40
  -1  -6  -3  155.48    8.90
  -1   6  -3  160.58    7.80
   1   6   3  153.88    8.90
  -2  -6  -3    6.50    2.60
  -2  -6  -3    8.40    2.60
   2   6   3   10.00    2.90
  -3  -6  -3   10.20    3.20
   3   6   3    9.10    3.20
  -4  -6  -3    1.20    2.20
   4   6   3    4.70    3.00
  -5  -6  -3    1.10    2.60
   5   6   3    2.30    3.00
  -4  -7   3    1.50    2.90
   4   7  -3    2.90    2.80
  -3  -7   3    9.30    3.30
   3   7  -3    5.40    2.90
   2   7  -3    8.70    2.90
  -1  -7   3    5.20    2.40
   1  -7  -3    6.90    2.00
  -1   7   3    7.10    2.00
   1   7  -3    9.50    2.90
   0  -7   3    1.90    1.70
   0  -7  -3    1.20    1.60
   0   7  -3   -0.10    1.40
   0   7   3    0.40    1.50
   1  -7   3    7.20    2.20
  -1  -7  -3    7.60    3.00
  -1   7  -3   10.70    2.40
   1   7   3    9.50    2.80
  -2   7  -3    1.30    1.20
   2   7   3    5.00    2.60
  -3  -7  -3    0.90    2.40
   3   7   3   -2.50    1.70
  -4  -7  -3    3.00    3.20
   4   7   3    6.50    3.10
   3   8  -3    2.50    2.60
   2   8  -3    9.30    3.30
  -2   8   3   10.70    2.40
   1  -8  -3    1.70    1.70
  -1  -8   3    0.90    2.40
  -1   8   3    1.40    1.90
   1   8  -3    2.80    2.10
   0  -8  -3    4.80    2.70
   0  -8   3    2.60    2.40
   0   8   3    3.60    2.30
   0   8  -3    3.90    2.40
  -1  -8  -3   -1.40    1.90
   1  -8   3   -0.50    1.60
   1   8   3    1.10    2.00
  -1   8  -3   -1.70    1.60
  -2   8  -3    2.30    1.70
   2   8   3    1.70    2.30
   3   8   3    8.30    3.60
   0  -9  -3   -1.60    2.20
   0  -9   3    2.00    2.50
   0   9   3    1.00    2.10
   0   9  -3    2.10    2.20
  -7   0   4    2.20    2.50
  -7   0   4   -0.60    2.30
  -6   0   4    1.60    2.40
  -6   0   4    5.60    2.70
  -5   0   4    1.20    1.80
  -5   0   4   -0.40    1.60
   5   0  -4    1.50    1.70
  -4   0   4    2.90    1.70
   4   0  -4    2.80    1.50
  -4   0   4    2.70    1.70
   4   0  -4    2.20    1.50
  -3   0   4   -0.30    1.10
   3   0  -4   -0.70    0.90
   3   0  -4    2.90    1.90
  -3   0   4    0.10    1.20
  -2   0   4  337.97   12.60
  -1   0   4   -0.20    0.20
   1   0  -4   -0.10    0.70
  -1   0   4   -0.20    0.20
  -1   0   4    0.30    0.30
   0   0  -4    0.20    0.20
   0   0   4   -0.10    0.20
   1   0   4   -0.20    0.70
  -1   0  -4    0.10    0.30
  -1   0  -4   -0.10    0.20
   3   0   4    1.30    1.20
  -3   0  -4    1.60    1.20
  -3   0  -4    0.30    1.00
  -4   0  -4  301.67   14.00
   4   0   4  296.07   13.90
  -4   0  -4  302.77   13.70
   5   0   4    0.90    1.70
  -5   0  -4    1.10    1.70
  -5   0  -4    0.10    1.80
  -6   0  -4   17.00    4.10
  -6   0  -4   13.40    3.60
  -7   0  -4   -1.40    2.20
  -7   0  -4    0.20    2.30
  -7  -1   4    5.70    3.30
  -7  -1   4    0.40    2.50
  -7   1   4   10.20    3.70
  -7   1   4    2.60    2.60
  -6  -1   4   41.20    6.20
  -6  -1   4   47.80    6.30
  -6   1   4   44.00    5.70
  -6   1   4   49.90    5.90
   5  -1  -4    0.60    1.30
  -5  -1   4    1.80    2.40
  -5  -1   4   -0.50    1.70
  -5   1   4    0.30    1.70
  -5   1   4   -1.00    1.40
  -4  -1   4    4.60    2.10
   4  -1  -4   11.80    2.10
  -4  -1   4   12.60    2.80
  -4   1   4    7.70    2.00
  -4   1   4    5.80    2.00
   4   1  -4    9.20    2.40
   4   1  -4    7.40    2.10
  -3  -1   4   18.60    3.00
  -3  -1   4   20.90    3.00
  -3  -1   4   19.30    3.00
   3  -1  -4   20.50    2.20
   3   1  -4   20.20    2.80
  -3   1   4   18.80    2.60
  -3   1   4   21.50    2.70
   3   1  -4   22.10    3.60
  -2  -1   4  242.58   10.10
   2   1  -4  232.78   10.20
  -2   1   4  209.78    9.20
   2   1  -4  241.08    9.90
  -2  -1  -4   23.50    2.40
   2   1   4   26.00    2.90
  -2   1  -4   22.30    1.90
  -2   1  -4   14.40    1.70
   2   1   4   28.10    2.90
   3  -1   4   94.59    5.00
  -3  -1  -4   92.19    6.10
  -3  -1  -4   95.79    5.90
  -3  -1  -4   91.09    5.60
  -3   1  -4   95.59    5.20
  -3   1  -4   92.99    5.30
   3   1   4   97.19    6.10
   3   1   4   88.69    5.50
   4  -1   4   33.20    3.90
  -4  -1  -4   41.00    4.80
  -4  -1  -4   41.00    5.20
  -4   1  -4   30.20    3.60
   4   1   4   31.50    4.00
   4   1   4   28.30    4.20
  -4   1  -4   44.90    3.80
   5  -1   4    2.90    1.90
  -5  -1  -4    0.30    1.90
  -5  -1  -4    0.60    2.10
  -5   1  -4    1.90    1.90
  -5   1  -4    1.90    1.90
  -6  -1  -4   19.80    4.50
  -6  -1  -4   26.70    5.10
  -6   1  -4   14.10    3.70
  -6   1  -4   14.60    3.60
  -7  -1  -4    5.40    3.50
  -7  -1  -4   -1.40    2.20
  -7   1  -4   -1.30    1.80
  -7   1  -4   -1.80    2.10
  -7  -2   4   -1.70    2.40
  -7  -2   4    4.10    2.90
  -7   2   4    3.70    2.50
  -7   2   4    4.80    2.50
  -6  -2   4   -0.30    2.00
  -6  -2   4   -3.20    2.00
   6  -2  -4    3.00    2.00
  -6   2   4    1.50    2.00
  -6   2   4    2.50    2.20
  -5  -2   4   45.20    6.10
   5  -2  -4   40.60    3.70
  -5  -2   4   36.70    5.20
  -5   2   4   40.20    4.50
  -5   2   4   43.00    4.80
   5   2  -4   38.20    5.20
  -4  -2   4    3.60    1.60
  -4  -2   4    1.10    1.80
  -4  -2   4    1.20    1.70
  -4   2   4   -0.10    1.00
  -4   2   4    1.60    1.40
   4   2  -4   -0.30    1.30
   4   2  -4    0.70    1.60
  -3  -2   4   18.40    3.30
  -3  -2   4   25.70    3.40
  -3  -2   4   23.40    3.30
  -3   2   4   20.10    2.30
   3   2  -4   22.30    3.20
  -3   2   4   26.30    2.50
  -2  -2   4   73.79    5.00
  -2  -2   4   72.39    4.80
  -2  -2   4   74.69    5.20
   2   2  -4   79.19    5.10
   2   2  -4   81.39    4.90
  -2   2   4   78.89    3.60
  -2   2   4   79.49    3.50
  -2   2   4   74.99    3.40
  -1  -2   4   23.70    2.70
  -1  -2   4   21.90    2.60
  -1   2   4   24.00    1.50
   1   2  -4   20.80    2.20
   0  -2  -4  273.87   12.30
   0  -2  -4  346.27   12.40
   0  -2   4  273.37   12.40
   0  -2  -4  361.86   12.30
   0   2   4  370.56   12.70
   0   2  -4  360.06   12.70
  -1  -2  -4 1432.76   47.20
   1  -2   4 1351.46   45.80
  -1  -2  -4 1350.96   47.40
   1   2   4 1199.88   47.00
  -2  -2  -4  208.78   10.30
  -2  -2  -4  217.88   10.20
  -2   2  -4  215.38    8.50
   2   2   4  229.18   10.40
   2   2   4  215.38    9.80
  -3  -2  -4   13.60    2.80
  -3  -2  -4   15.90    2.90
  -3  -2  -4   14.10    2.90
  -3   2  -4   12.70    1.80
   3   2   4   11.50    2.40
  -3   2  -4   11.50    1.80
   4  -2   4  211.58    9.20
  -4  -2  -4  206.58   11.20
  -4  -2  -4  201.28   11.50
  -4  -2  -4  213.68   11.20
  -4   2  -4  203.28    9.50
   4   2   4  199.88   10.70
  -4   2  -4  198.78    9.50
  -5  -2  -4    0.40    2.00
   5  -2   4    0.70    1.40
  -5  -2  -4   -1.00    1.70
   5   2   4   -0.80    1.80
  -5   2  -4   -0.30    1.40
  -5   2  -4    2.20    1.50
   6  -2   4   28.00    4.50
  -6  -2  -4   39.40    6.20
  -6   2  -4   30.30    4.70
  -7  -2  -4    2.40    2.80
  -7  -2  -4    1.30    3.10
  -7   2  -4    3.40    2.30
  -7   2  -4    0.40    2.40
  -7  -3   4    6.90    3.90
  -7  -3   4    1.50    2.70
  -7   3   4    5.00    2.80
   6  -3  -4    5.50    2.30
  -6  -3   4    2.10    2.60
  -6  -3   4    7.10    3.40
  -6   3   4   10.80    2.60
  -6   3   4    1.60    1.90
  -5  -3   4   12.10    3.70
  -5  -3   4   13.20    3.70
  -5   3   4   13.30    2.70
   5   3  -4   13.20    3.60
  -5   3   4    9.30    2.10
  -4  -3   4    3.50    2.00
  -4  -3   4    1.60    1.80
  -4  -3   4    2.80    2.90
   4   3  -4    6.50    2.50
   4   3  -4    2.40    2.10
  -4   3   4    1.30    1.10
  -4   3   4    1.70    1.30
  -3  -3   4   50.49    5.90
  -3  -3   4   57.09    5.60
  -3  -3   4   53.59    4.90
   3   3  -4   57.79    4.80
   3   3  -4   49.70    4.80
  -3   3   4   56.49    3.00
  -2  -3   4   72.89    5.40
  -2  -3   4   68.99    5.00
  -2  -3   4   72.29    5.60
   2   3  -4   73.09    5.00
   2   3  -4   76.09    5.30
  -1  -3   4  250.77   10.90
  -1  -3   4  244.68   10.70
  -1  -3   4  240.78   10.20
  -1   3   4  234.68    8.90
   1   3  -4  245.38   10.20
   1   3  -4  216.18   10.30
  -1   3   4  230.68    9.10
  -1   3   4  233.88    8.90
   0  -3   4    4.10    1.20
   0  -3   4    5.60    1.30
   0  -3  -4    4.10    1.10
   0  -3  -4    4.40    1.10
   0   3   4    6.50    1.30
   0   3   4    3.60    1.20
   0   3  -4    5.90    1.30
   0   3  -4    3.90    1.10
  -1  -3  -4   41.90    3.20
  -1  -3  -4   40.70    3.50
   1  -3   4   41.50    2.30
  -1  -3  -4   38.90    3.40
  -1   3  -4   45.70    2.40
  -1   3  -4   37.90    2.20
   1   3   4   43.80    3.10
   1   3   4   40.50    3.30
  -1   3  -4   43.40    2.50
  -2  -3  -4  194.18    9.90
  -2  -3  -4  183.08    9.50
   2   3   4  178.38    9.20
   2   3   4  181.68    9.10
  -3  -3  -4   17.80    3.40
  -3  -3  -4    9.30    2.40
  -3  -3  -4   15.70    3.20
  -3   3  -4   21.20    2.00
   3   3   4   15.20    3.20
   3   3   4   15.30    2.80
  -4  -3  -4    5.60    2.40
  -4  -3  -4    1.00    2.00
  -4   3  -4    1.80    1.10
   4   3   4    4.80    2.20
  -4   3  -4    0.70    1.20
   4   3   4    3.70    2.30
  -5  -3  -4    0.90    2.20
  -5  -3  -4    1.00    2.30
   5  -3   4    2.60    1.30
   5   3   4    0.30    2.30
  -5   3  -4    2.10    1.40
  -5   3  -4    0.50    1.70
   6  -3   4    3.50    1.90
  -6  -3  -4   -0.60    2.50
  -6  -3  -4   -0.60    2.40
  -6   3  -4    1.70    2.20
  -6   3  -4    4.40    2.20
  -7  -3  -4   -0.90    2.70
  -7  -3  -4    0.90    3.10
  -7   3  -4    2.80    2.70
  -7   3  -4    0.30    2.20
  -6  -4   4    3.20    2.80
  -6  -4   4   -0.10    2.70
  -6   4   4    0.30    1.70
  -5  -4   4    7.80    3.40
  -5  -4   4   11.90    3.60
   5   4  -4    5.40    2.90
  -4  -4   4   12.70    3.20
  -4  -4   4   12.10    3.40
   4   4  -4   14.40    3.70
  -3  -4   4    4.00    2.00
  -3  -4   4    6.50    2.30
  -3  -4   4   -0.20    1.40
   3   4  -4    2.40    1.70
  -2  -4   4  444.76   19.20
  -2  -4   4  441.96   18.40
  -2  -4   4  452.35   19.40
   2   4  -4  434.46   18.60
  -1  -4   4  316.37   14.20
  -1  -4   4  321.57   14.20
   1  -4  -4  317.07   12.00
  -1  -4   4  318.17   14.10
  -1   4   4  331.57   12.60
  -1   4   4  338.47   12.40
   1   4  -4  323.87   13.90
  -1   4   4  320.17   12.30
   0  -4  -4   67.89    4.10
   0  -4  -4   70.69    4.30
   0  -4   4   69.39    4.30
   0  -4   4   62.79    4.20
   0   4  -4   74.19    4.30
   0   4   4   66.19    4.20
   0   4   4   88.69    6.00
  -1  -4  -4  628.44   24.20
  -1  -4  -4  632.34   25.00
   1  -4   4  636.64   22.80
  -1  -4  -4  657.53   25.10
   1   4   4  639.44   24.60
  -1   4  -4  644.04   23.10
  -1   4  -4  637.74   23.00
  -1   4  -4  634.64   23.20
  -2  -4  -4  128.09    7.90
  -2  -4  -4  119.59    7.70
  -2  -4  -4  133.09    7.60
   2   4   4  123.19    7.40
  -3  -4  -4   -0.20    1.10
  -3  -4  -4    0.60    1.60
  -3  -4  -4   -0.80    1.30
   3   4   4    0.60    1.40
  -4  -4  -4   87.09    7.60
   4   4   4   89.69    7.10
  -4   4  -4   78.19    4.40
  -5  -4  -4   -2.40    2.20
  -5  -4  -4    2.60    2.80
  -5   4  -4    1.00    1.30
   5   4   4    0.90    2.20
  -5   4  -4    1.00    1.50
  -6  -4  -4    1.00    2.60
   6  -4   4    4.90    2.10
  -6  -4  -4    1.50    2.90
  -6   4  -4    4.80    2.10
  -6  -5   4   -2.30    2.60
  -6  -5   4    2.00    2.90
  -6   5   4   -1.90    1.50
  -5  -5   4    3.20    2.70
  -5  -5   4    1.00    2.50
   5   5  -4    8.20    3.70
  -4  -5   4   27.30    4.60
  -4  -5   4   21.20    4.70
   4   5  -4   34.00    5.20
  -3  -5   4   82.69    7.00
  -3  -5   4   80.89    6.60
   3   5  -4   88.69    7.00
  -2  -5   4  143.19    9.20
  -2  -5   4  147.99    9.10
  -2  -5   4  153.18    8.70
   2   5  -4  160.98    9.10
   1  -5  -4   12.70    1.60
  -1  -5   4    9.30    2.40
  -1  -5   4    8.60    2.30
   1   5  -4    8.40    2.20
  -1   5   4    8.70    2.00
  -1   5   4   11.10    1.90
  -1   5   4   12.60    2.00
   0  -5  -4    0.70    1.00
   0  -5   4    1.00    1.00
   0  -5  -4    3.20    1.30
   0  -5   4    0.20    1.10
   0   5   4    0.00    1.00
   0   5  -4    0.50    1.10
  -1  -5  -4    3.20    1.50
  -1  -5  -4    4.70    1.80
   1  -5   4    2.50    0.90
  -1   5  -4    4.50    1.30
  -1   5  -4    1.90    1.10
   1   5   4    3.80    1.80
  -1   5  -4    3.70    1.50
  -2  -5  -4    1.60    1.70
  -2  -5  -4    1.00    1.50
  -2  -5  -4   -0.50    1.30
   2   5   4    0.60    1.50
  -3  -5  -4    1.90    2.00
  -3  -5  -4    0.00    1.70
   3   5   4   -1.60    1.30
  -4  -5  -4   -1.60    1.80
  -4  -5  -4    2.30    2.50
   4   5   4    1.90    2.30
  -5  -5  -4   29.80    5.40
  -5  -5  -4   39.90    6.70
   5   5   4   25.20    5.40
  -6  -5  -4   -3.30    2.80
  -6  -5  -4    2.00    3.10
  -6   5  -4    0.20    1.40
  -5  -6   4    0.40    2.90
   5   6  -4    3.30    3.10
  -4  -6   4    2.10    2.40
   4   6  -4    2.30    2.60
  -3  -6   4    8.00    3.10
   3   6  -4    0.70    1.80
  -2  -6   4   78.29    7.20
  -2  -6   4   84.99    7.00
   2   6  -4   80.39    6.60
  -1  -6   4    9.80    2.60
  -1  -6   4   14.60    3.20
  -1   6   4   16.80    2.50
   1   6  -4   12.70    2.90
   0  -6   4   29.60    4.10
   0  -6  -4   30.20    4.00
   0   6  -4   27.80    3.60
   0   6   4   28.80    3.70
  -1  -6  -4    2.20    1.60
  -1  -6  -4    1.80    1.90
   1  -6   4    1.40    1.10
  -1   6  -4    3.40    1.50
   1   6   4    3.00    1.70
  -2  -6  -4   10.30    2.90
  -2  -6  -4   13.10    3.40
  -2   6  -4   14.90    2.10
   2   6   4   19.20    3.80
  -3  -6  -4   18.20    4.10
   3   6   4   20.50    4.30
  -4  -6  -4   21.60    4.70
   4   6   4   14.70    4.00
  -5  -6  -4    0.10    2.60
   5   6   4    7.20    3.70
  -4  -7   4   -3.30    2.10
   4   7  -4    2.50    3.00
  -3  -7   4  138.19   10.10
   3   7  -4  125.99    9.90
  -2   7   4   39.00    3.60
   2   7  -4   36.20    5.50
  -1  -7   4    0.60    1.80
   1  -7  -4    2.90    1.50
  -1   7   4    3.90    1.60
   1   7  -4    3.80    2.20
   0  -7   4    1.60    1.70
   0  -7  -4    0.60    1.60
   0   7   4    0.90    1.70
   0   7  -4    1.50    1.60
   1  -7   4    0.70    1.40
  -1  -7  -4   -0.50    1.70
   1   7   4   -0.40    1.70
  -1   7  -4    0.60    1.30
  -2   7  -4   -1.50    1.00
   2   7   4    3.10    2.10
  -3  -7  -4   -2.50    1.90
   3   7   4   -1.40    1.90
  -4  -7  -4    4.70    3.30
   4   7   4    6.10    3.10
   3   8  -4    5.60    3.20
  -2   8   4    2.80    1.80
   2   8  -4    4.90    2.60
  -1  -8   4    7.30    3.00
   1  -8  -4    9.00    2.60
  -1   8   4    8.50    2.70
   1   8  -4    5.00    2.70
   0  -8  -4   -0.70    1.90
   0  -8   4    0.30    1.90
   0   8  -4   -0.20    1.90
   0   8   4   -0.60    1.80
  -1  -8  -4    1.60    2.40
   1  -8   4    0.60    1.60
  -1   8  -4   -0.40    1.50
   1   8   4   -0.30    1.90
  -2   8  -4    0.50    1.40
   2   8   4    0.80    2.30
   3   8   4   18.10    4.70
   0  -9  -4    3.80    2.80
   0  -9   4    6.70    3.20
   0   9   4    7.70    2.90
   0   9  -4    6.20    2.70
  -7   0   5   24.40    5.30
  -7   0   5   12.30    4.00
  -6   0   5   -2.10    1.70
  -6   0   5   -0.90    1.90
   5   0  -5  113.39    7.90
  -5   0   5  119.59    8.10
  -5   0   5  116.19    7.70
   4   0  -5   -0.60    1.00
  -4   0   5    1.60    1.70
  -4   0   5    1.50    1.30
   4   0  -5   -1.20    1.10
   3   0  -5  261.77   11.50
  -3   0   5  265.97   11.50
   3   0  -5  256.27   11.20
  -3   0   5  248.58   11.50
   2   0  -5   -0.30    0.80
  -2   0   5   -0.40    0.40
  -2   0   5   -0.40    0.50
  -2   0   5    0.20    0.60
   0   0   5    0.00    0.10
   0   0   5   -0.50    0.30
   0   0  -5    0.20    0.20
   0   0  -5   -0.20    0.10
  -2   0  -5   -0.40    0.60
  -2   0  -5   -1.00    0.50
   2   0   5    0.30    0.80
  -3   0  -5    1.70    1.20
  -3   0  -5    0.50    1.10
   3   0   5    0.10    1.00
  -4   0  -5    2.10    1.40
  -4   0  -5    0.00    1.30
   4   0   5   -0.20    1.10
  -5   0  -5    6.20    2.60
   5   0   5    5.40    2.30
  -5   0  -5   13.40    3.20
  -6   0  -5   -1.40    1.80
  -6   0  -5    0.50    2.10
  -7   0  -5   37.10    5.90
  -7   0  -5    7.00    3.20
  -7  -1   5    7.50    3.50
  -7  -1   5    4.80    3.30
  -7   1   5    4.80    2.80
  -7   1   5    9.80    3.50
  -6  -1   5    5.20    2.70
  -6  -1   5    7.80    3.00
  -6   1   5    7.80    2.80
  -6   1   5    3.20    2.50
  -5  -1   5   52.69    6.60
   5  -1  -5   52.89    4.80
  -5  -1   5   56.09    6.30
  -5   1   5   49.10    5.40
  -5   1   5   65.49    5.40
   4  -1  -5    5.40    1.60
  -4  -1   5    6.50    2.30
  -4  -1   5    4.70    2.20
   4   1  -5    6.90    2.10
  -4   1   5    2.90    1.70
  -4   1   5    4.30    1.80
   4   1  -5    7.20    2.40
  -3  -1   5  228.28   11.30
  -3  -1   5  244.58   11.00
  -3  -1   5  237.08   10.60
   3  -1  -5  229.18    9.70
   3   1  -5  235.58   11.20
   3   1  -5  226.18   10.60
  -3   1   5  247.48   10.30
  -3   1   5  235.68   10.30
  -2  -1   5    4.90    1.50
  -2  -1   5   12.60    1.90
  -2   1   5    9.50    1.40
   2   1  -5   14.20    2.30
  -2   1   5   16.60    1.90
   2   1  -5   10.20    1.80
   0  -1  -5    0.60    0.90
   0  -1   5    2.60    1.10
   0  -1  -5   -0.40    0.20
   0  -1  -5    4.10    0.90
   0  -1   5   -0.10    0.30
   0   1   5   -0.30    0.30
   0   1   5    0.00    0.20
   0   1   5    3.60    0.80
   0   1  -5    0.10    0.30
   0   1  -5    5.40    1.00
   0   1  -5   -0.20    0.20
  -2  -1  -5   24.40    2.90
  -2  -1  -5   35.10    2.90
  -2   1  -5   26.40    2.20
  -2   1  -5   19.80    2.20
   2   1   5   29.80    3.00
   2   1   5   32.80    2.90
  -3  -1  -5  284.37   12.40
  -3  -1  -5  282.37   13.00
   3  -1   5  287.67   11.60
  -3  -1  -5  288.97   12.70
   3   1   5  264.47   12.00
  -3   1  -5  269.37   11.70
   3   1   5  266.27   12.70
  -3   1  -5  284.77   11.90
   4  -1   5   -0.30    1.00
  -4  -1  -5   -0.60    1.30
  -4  -1  -5   -0.80    1.30
   4   1   5   -0.40    1.30
  -4   1  -5   -0.60    1.20
   4   1   5    0.30    1.20
  -4   1  -5    1.40    1.20
  -5  -1  -5   -0.80    1.80
   5  -1   5    1.90    1.80
  -5  -1  -5    1.20    2.30
  -5   1  -5    3.40    2.10
  -5   1  -5    1.00    1.70
  -6  -1  -5   17.90    4.30
  -6  -1  -5    8.70    3.20
  -6   1  -5   13.50    3.50
  -6   1  -5    8.20    3.00
  -7  -1  -5    0.90    2.40
  -7  -1  -5    2.90    3.30
  -7   1  -5    2.00    2.40
  -7   1  -5    4.00    3.20
  -7  -2   5   22.50    5.30
  -7  -2   5   21.30    5.10
  -7   2   5   14.00    3.60
  -7   2   5   21.00    4.30
  -6  -2   5   -0.60    1.90
  -6  -2   5    0.90    2.40
   6  -2  -5    0.50    1.70
  -6   2   5    1.90    2.20
  -6   2   5    0.90    1.90
  -5  -2   5   69.69    7.40
  -5  -2   5   59.99    7.00
   5  -2  -5   59.29    4.70
   5   2  -5   62.89    6.80
  -5   2   5   61.09    5.20
  -5   2   5   63.39    5.00
  -4  -2   5   -1.50    1.40
  -4  -2   5    0.50    1.20
  -4  -2   5    0.20    1.40
   4   2  -5   -0.40    1.30
  -4   2   5    0.20    1.10
  -4   2   5    0.60    1.40
   4   2  -5   -0.10    1.50
  -3  -2   5   19.90    3.10
  -3  -2   5   17.20    3.20
  -3  -2   5   19.00    3.00
   3   2  -5   18.80    3.00
  -3   2   5   25.20    2.50
  -3   2   5   17.20    2.30
  -2  -2   5   72.79    4.70
  -2  -2   5   71.59    4.90
  -2  -2   5   71.99    5.00
   2   2  -5   82.59    4.80
  -2   2   5   59.79    3.20
  -2   2   5   72.79    3.40
  -2   2   5   73.79    3.50
   2   2  -5   72.29    4.90
  -1  -2   5 1421.36   52.29
  -1  -2   5 1504.05   51.89
  -1   2   5 1522.85   50.89
   1   2  -5 1459.75   52.09
   0  -2  -5  326.17   11.80
   0  -2   5  268.97   11.90
   0  -2  -5  279.47   11.80
   0  -2  -5  326.97   11.90
   0   2   5  337.37   12.10
   0   2  -5  332.07   12.10
  -1  -2  -5  440.86   17.60
   1  -2   5  450.75   16.30
  -1  -2  -5  463.45   17.30
   1   2   5  460.15   17.50
  -2  -2  -5   19.20    2.80
  -2  -2  -5   13.00    2.40
  -2  -2  -5   23.70    3.00
   2   2   5   18.00    2.90
  -2   2  -5   21.50    1.70
  -2   2  -5   22.40    1.80
   2   2   5   20.50    2.80
  -3  -2  -5    0.00    1.30
  -3  -2  -5    0.50    1.40
  -3  -2  -5    1.20    1.10
  -3   2  -5    0.50    0.80
   3   2   5    1.10    0.90
   3   2   5    0.90    1.20
  -3   2  -5   -1.50    0.90
  -4  -2  -5   35.00    4.90
  -4  -2  -5   35.80    4.80
   4  -2   5   38.70    3.10
  -4   2  -5   40.00    3.50
   4   2   5   37.70    4.70
  -5  -2  -5    5.60    2.70
   5  -2   5    6.80    2.20
  -5  -2  -5    6.40    3.00
   5   2   5    6.00    2.60
  -5   2  -5    2.30    1.90
  -5   2  -5    8.90    2.40
   6  -2   5    1.60    2.00
  -6  -2  -5   -1.80    1.90
  -6  -2  -5    1.20    2.40
  -6   2  -5    1.10    1.80
  -6   2  -5    2.50    2.50
  -7  -2  -5   10.70    3.90
  -7  -2  -5    7.20    3.90
  -7   2  -5    8.60    3.40
  -7   2  -5    6.90    2.80
  -7  -3   5   -2.90    2.50
  -7  -3   5    0.20    2.90
  -7   3   5    0.70    2.70
  -6  -3   5    0.40    2.60
  -6  -3   5    0.30    2.10
   6  -3  -5    1.70    1.70
  -6   3   5   -0.30    1.70
  -6   3   5   -0.40    1.70
  -5  -3   5   -1.00    1.90
  -5  -3   5    0.50    2.30
  -5   3   5   -0.30    1.20
  -5   3   5    0.80    1.70
   5   3  -5    0.30    1.90
  -4  -3   5   12.50    3.10
  -4  -3   5   23.50    4.20
  -4   3   5   19.30    2.60
   4   3  -5   14.30    3.30
  -4   3   5   12.20    1.90
   4   3  -5   15.40    3.60
  -3  -3   5    4.30    2.00
  -3  -3   5    5.00    2.10
  -3  -3   5    5.70    2.10
   3   3  -5    5.80    2.10
  -3   3   5    3.50    1.00
  -3   3   5    4.60    1.10
  -3   3   5    4.40    1.00
   3   3  -5    7.70    2.20
  -2  -3   5  277.97   13.10
  -2  -3   5  294.47   12.60
  -2  -3   5  269.47   12.90
   2   3  -5  269.67   12.50
  -2   3   5  285.27   10.40
   2   3  -5  293.57   13.10
  -1  -3   5 1371.76   47.80
  -1  -3   5 1338.97   47.00
  -1  -3   5 1364.36   47.80
  -1   3   5 1150.48   45.60
  -1   3   5 1353.86   45.70
  -1   3   5 1318.87   45.90
   1   3  -5 1349.07   47.30
   1   3  -5 1344.57   47.20
   0  -3   5   11.80    1.80
   0  -3   5   12.70    1.80
   0  -3  -5   10.90    1.70
   0  -3  -5   11.40    1.70
   0   3  -5    9.50    1.60
   0   3   5    9.00    1.70
   0   3  -5   14.50    1.90
   0   3   5   13.10    1.80
   1  -3   5  639.74   23.00
  -1  -3  -5  647.14   24.20
  -1  -3  -5  663.93   25.00
  -1  -3  -5  641.04   24.80
  -1   3  -5  662.23   23.20
   1   3   5  647.04   24.50
   1   3   5  643.74   24.20
  -2  -3  -5    1.40    1.20
  -2  -3  -5    1.50    1.40
  -2  -3  -5    3.40    1.40
   2   3   5    1.30    1.30
   2   3   5    1.20    1.40
  -2   3  -5    1.50    0.70
  -3  -3  -5    3.30    1.70
  -3  -3  -5    1.10    1.60
  -3  -3  -5    4.50    2.20
   3   3   5    2.00    1.60
  -3   3  -5    3.30    1.00
  -3   3  -5    3.50    1.10
   3   3   5    3.20    1.80
  -4  -3  -5   -1.60    1.50
  -4  -3  -5    0.30    1.60
  -4   3  -5   -0.20    0.90
  -4   3  -5   -0.50    1.00
   4   3   5   -0.90    1.80
   4   3   5    0.40    1.60
   5  -3   5    7.60    1.90
  -5  -3  -5    5.80    2.80
  -5  -3  -5    3.50    2.70
  -5   3  -5    6.00    2.20
   5   3   5   12.80    3.70
  -5   3  -5   11.20    2.30
  -6  -3  -5    5.10    3.20
   6  -3   5    7.00    2.30
  -6  -3  -5    1.30    2.80
  -6   3  -5    3.70    2.20
  -6   3  -5    5.40    2.50
  -6  -4   5   -0.30    2.60
  -6  -4   5    2.00    2.80
  -6   4   5    0.40    1.80
  -5  -4   5    4.10    2.80
  -5  -4   5    3.80    2.40
   5   4  -5   10.70    4.10
  -4  -4   5    9.00    3.00
  -4  -4   5    9.20    3.10
   4   4  -5    8.80    2.80
  -4   4   5    7.20    1.10
  -4   4   5    7.10    1.60
  -3  -4   5   39.80    5.50
  -3  -4   5   35.10    4.90
  -3  -4   5   43.50    5.20
   3   4  -5   52.79    5.90
  -2  -4   5  252.07   12.90
  -2  -4   5  264.17   13.00
  -2  -4   5  266.47   12.30
   2   4  -5  274.37   12.60
  -1  -4   5  300.37   13.80
  -1  -4   5  311.37   13.80
  -1  -4   5  295.07   12.90
   1   4  -5  315.67   13.50
  -1   4   5  303.67   12.00
  -1   4   5  318.77   11.90
  -1   4   5  310.47   11.90
   0  -4  -5   22.50    2.70
   0  -4  -5   19.60    2.50
   0  -4   5   19.00    2.60
   0  -4   5   17.60    2.50
   0   4   5   16.70    2.30
   0   4  -5   21.10    2.60
   1  -4   5    2.20    1.00
  -1  -4  -5    2.50    1.30
  -1  -4  -5    6.10    1.70
  -1  -4  -5    5.20    1.70
   1   4   5    4.90    1.60
  -1   4  -5    4.90    1.30
  -1   4  -5    6.40    1.40
  -1   4  -5    1.70    1.20
  -2  -4  -5   -0.30    1.10
  -2  -4  -5   -0.90    1.00
  -2  -4  -5    0.50    1.30
   2   4   5    0.80    1.30
  -3  -4  -5    0.30    1.60
  -3  -4  -5    3.30    2.00
  -3  -4  -5    2.20    1.60
   3   4   5    4.20    2.10
  -4  -4  -5   49.99    6.40
   4   4   5   64.49    7.20
  -4   4  -5   45.30    3.20
  -5  -4  -5    2.50    2.60
  -5  -4  -5   18.50    4.50
   5   4   5    9.70    3.60
  -5   4  -5   15.30    2.40
  -5   4  -5   16.90    2.50
   6  -4   5    0.80    1.70
  -6  -4  -5   -2.40    2.60
  -6  -4  -5    3.20    3.10
  -6   4  -5    2.30    1.80
  -6  -5   5    4.00    3.70
  -6   5   5    1.50    1.80
  -5  -5   5   -0.10    2.30
  -5  -5   5   -2.40    2.10
   5   5  -5   -3.00    2.10
  -4  -5   5   16.60    4.00
  -4  -5   5    8.20    2.90
   4   5  -5   18.10    4.20
  -3  -5   5  135.09    9.20
  -3  -5   5  129.89    8.60
   3   5  -5  131.09    8.90
  -2  -5   5  195.98   10.70
  -2  -5   5  181.78   10.80
  -2  -5   5  183.78    9.80
  -2   5   5  181.28    7.30
   2   5  -5  194.18   10.40
   1  -5  -5  131.39    5.90
  -1  -5   5  132.99    7.80
  -1  -5   5  136.49    8.10
   1   5  -5  134.29    7.70
  -1   5   5  133.79    6.40
  -1   5   5  136.29    6.60
   0  -5   5    0.70    1.10
   0  -5  -5    0.50    1.00
   0  -5   5   -0.60    1.00
   0  -5  -5    0.50    0.90
   0   5   5   -0.50    1.10
   0   5  -5   -0.40    1.10
  -1  -5  -5  327.97   15.00
  -1  -5  -5  331.47   15.30
   1  -5   5  339.17   13.00
  -1   5  -5  333.67   13.50
   1   5   5  340.77   15.00
  -1   5  -5  344.77   13.60
  -2  -5  -5   -0.10    1.40
  -2  -5  -5   -1.00    1.30
  -2  -5  -5   -0.30    1.40
   2   5   5   -1.40    1.30
  -3  -5  -5   -2.10    1.40
  -3  -5  -5    0.90    1.80
   3   5   5   -1.20    1.60
  -4  -5  -5    2.80    2.60
  -4  -5  -5    5.80    2.80
   4   5   5    2.60    2.30
  -5  -5  -5   -1.90    2.40
  -5  -5  -5    4.60    2.90
   5   5   5    3.30    2.90
  -6  -5  -5   14.20    4.60
  -6  -5  -5    9.70    4.50
  -6   5  -5    6.50    1.90
  -5  -6   5    3.60    3.20
   5   6  -5    4.50    3.60
  -4  -6   5    0.80    2.30
   4   6  -5    0.30    2.20
  -3  -6   5    1.70    2.10
   3   6  -5   -0.20    1.80
  -2  -6   5   -0.30    1.80
  -2  -6   5    0.70    2.10
   2   6  -5    5.30    2.10
  -2   6   5    1.90    1.20
  -1  -6   5    0.00    1.40
   1  -6  -5   -0.20    0.90
  -1  -6   5   -0.20    1.70
   1   6  -5    0.30    1.30
  -1   6   5   -0.90    1.00
   0  -6  -5    9.80    2.50
   0  -6   5   10.80    2.50
   0   6   5   12.20    2.60
   0   6  -5   11.50    2.70
  -1  -6  -5   22.70    4.20
   1  -6   5   26.20    3.00
  -1  -6  -5   26.10    3.90
   1   6   5   31.90    4.40
  -1   6  -5   28.80    3.40
  -2  -6  -5    0.00    1.80
  -2  -6  -5    1.80    1.90
  -2   6  -5   -0.80    1.00
   2   6   5    3.30    1.90
  -3  -6  -5   16.80    4.00
   3   6   5   11.50    3.40
  -4  -6  -5   26.40    5.20
   4   6   5   28.20    5.40
  -5  -6  -5    1.10    2.70
   5   6   5   -0.10    2.80
  -4  -7   5    1.90    2.80
   4   7  -5   -3.00    1.90
  -3  -7   5    0.80    2.30
   3   7  -5    2.00    2.30
  -2   7   5   18.80    2.70
   2   7  -5   24.10    4.60
  -1  -7   5    0.80    2.00
   1  -7  -5    0.50    1.30
   1   7  -5   -0.60    1.80
  -1   7   5    0.20    1.30
   0  -7   5    2.80    2.10
   0  -7  -5    3.70    2.20
   0   7   5    2.40    1.70
   0   7  -5    5.50    2.00
  -1  -7  -5    1.70    1.80
   1  -7   5    0.00    1.40
   1   7   5    3.00    2.00
  -1   7  -5   -0.30    1.40
   2   7   5   -0.40    1.80
  -2   7  -5    1.40    1.30
  -3  -7  -5    0.90    2.20
   3   7   5    0.20    2.10
  -4  -7  -5   -1.20    2.50
   4   7   5    4.00    2.70
   3   8  -5    8.00    3.60
  -2   8   5   23.20    3.30
   2   8  -5   19.10    4.30
   1  -8  -5   18.30    3.50
  -1  -8   5   14.20    4.10
   1   8  -5   20.60    4.30
  -1   8   5   24.20    3.80
   0  -8   5    1.60    1.80
   0  -8  -5    0.00    2.00
   0   8   5    1.70    2.10
   0   8  -5    1.60    2.00
   1  -8   5    0.90    1.70
  -1  -8  -5    0.30    2.30
   1   8   5    0.50    2.10
  -1   8  -5   -1.30    1.50
  -2   8  -5   -1.00    1.40
   2   8   5    0.30    2.20
   3   8   5    2.00    2.70
   0  -9   5    4.50    2.90
   0  -9  -5    5.30    3.00
   0   9   5    7.20    3.00
   0   9  -5    6.90    2.70
  -7   0   6   -0.50    2.20
  -7   0   6    1.30    2.60
  -6   0   6   37.60    5.60
  -6   0   6   47.40    6.00
   5   0  -6   -0.20    1.70
  -5   0   6   -0.30    1.80
  -5   0   6    0.40    1.70
  -4   0   6  197.28   10.30
   4   0  -6  190.98    9.30
   4   0  -6  195.18   10.00
  -4   0   6  195.98    9.90
   3   0  -6    1.00    1.20
   3   0  -6    0.40    1.10
  -3   0   6   -1.80    1.10
  -3   0   6   -0.50    1.20
   2   0  -6   50.79    3.70
   1   0  -6   -2.40    0.80
  -1   0   6   -2.10    0.30
  -1   0   6   -2.20    0.30
  -1   0   6   -2.30    0.30
   0   0  -6    0.00    0.20
   0   0   6    0.00    0.50
   0   0  -6   -0.10    0.20
   0   0   6    0.00    0.20
   1   0   6    0.20    0.80
  -1   0  -6    0.50    0.40
  -1   0  -6    0.20    0.30
   2   0   6   17.80    2.30
   3   0   6   -0.20    1.00
  -3   0  -6   -0.80    0.90
  -3   0  -6   -0.60    1.10
  -4   0  -6  144.69    8.40
   4   0   6  140.69    8.40
  -4   0  -6  132.29    8.00
  -5   0  -6   -0.20    2.10
  -5   0  -6   -1.00    1.80
   5   0   6    0.10    1.60
  -6   0  -6    3.50    2.30
  -6   0  -6    3.00    2.40
  -7   0  -6   -1.70    2.60
  -7   0  -6   -1.00    2.10
  -7  -1   6    0.40    2.40
  -7  -1   6    3.40    2.70
  -7   1   6   -2.60    2.00
  -7   1   6   -1.10    2.30
  -6  -1   6   22.20    4.70
  -6  -1   6   27.80    5.00
  -6   1   6   14.90    3.60
  -6   1   6   25.80    4.50
  -5  -1   6   26.20    4.40
  -5  -1   6   33.60    5.30
   5  -1  -6   29.60    4.30
  -5   1   6   19.50    3.60
  -5   1   6   29.70    4.30
  -4  -1   6  146.39    8.90
  -4  -1   6  147.79    8.50
   4  -1  -6  146.09    7.50
   4   1  -6  141.69    8.00
   4   1  -6  146.59    8.70
  -4   1   6  130.39    7.60
  -4   1   6  138.79    7.80
  -3  -1   6    6.30    1.70
  -3  -1   6    9.60    2.40
  -3  -1   6    6.20    1.80
   3  -1  -6    8.10    1.50
  -3   1   6    5.70    1.60
   3   1  -6    5.70    1.80
   3   1  -6   12.70    2.70
  -3   1   6    8.90    1.90
   2  -1  -6  104.09    4.30
  -2  -1   6   86.09    5.30
  -2  -1   6   99.09    5.50
  -2   1   6  107.09    5.10
   2   1  -6  105.89    5.50
   2   1  -6  100.99    5.70
  -1  -1   6    0.00    0.50
  -1  -1   6    0.20    0.90
  -1  -1   6    0.50    0.60
   1   1  -6   -0.10    0.30
   1   1  -6    0.00    0.50
  -1   1   6    0.00    0.30
  -2  -1  -6 1513.05   50.09
  -2  -1  -6 1357.16   49.90
  -2   1  -6 1453.75   49.10
   2   1   6 1444.96   49.40
  -2   1  -6 1186.68   48.60
   2   1   6 1416.26   49.99
  -3  -1  -6   19.10    3.10
   3  -1   6   31.20    2.80
  -3  -1  -6   26.80    3.30
  -3  -1  -6   31.70    3.90
   3   1   6   27.70    3.60
   3   1   6   27.10    3.20
  -3   1  -6   26.50    3.00
  -3   1  -6   28.30    3.20
  -4  -1  -6   12.50    2.80
   4  -1   6   25.50    3.50
  -4  -1  -6   23.40    3.80
   4   1   6   28.30    3.60
  -4   1  -6   17.40    2.90
  -4   1  -6   26.70    3.50
   4   1   6   29.70    4.30
  -5  -1  -6    4.00    2.40
  -5  -1  -6   -1.50    2.00
   5  -1   6    4.20    2.10
  -5   1  -6    3.10    1.90
  -5   1  -6   -1.10    1.70
  -6  -1  -6    8.50    3.20
  -6  -1  -6    2.50    2.80
  -6   1  -6    2.80    2.60
  -6   1  -6    3.60    2.40
  -7  -1  -6    1.10    3.00
  -7  -1  -6   -2.00    2.00
  -7   1  -6   -3.60    1.90
  -7   1  -6    1.00    2.50
  -7  -2   6    4.80    2.70
  -7  -2   6    0.50    2.60
  -7   2   6   -0.30    1.90
  -7   2   6    0.10    2.00
  -6  -2   6   22.60    4.80
   6  -2  -6   24.40    4.20
  -6  -2   6   22.90    4.80
  -6   2   6   21.80    4.20
  -6   2   6   25.60    4.20
  -5  -2   6   12.80    3.30
  -5  -2   6   15.70    3.90
   5  -2  -6   13.00    2.60
  -5   2   6   14.30    2.80
   5   2  -6   11.70    3.10
  -5   2   6   13.20    3.10
  -4  -2   6   21.10    3.90
  -4  -2   6   29.60    4.20
  -4  -2   6   18.40    3.50
   4  -2  -6   21.90    2.20
   4   2  -6   15.20    3.20
  -4   2   6   31.40    3.50
   4   2  -6   32.40    4.30
  -4   2   6   30.20    3.50
  -3  -2   6    0.30    1.10
  -3  -2   6   -0.40    1.50
  -3  -2   6    0.70    1.50
   3   2  -6    0.90    1.40
   3   2  -6   -0.20    0.60
  -3   2   6   -0.50    0.90
  -3   2   6    0.40    0.90
  -2  -2   6  284.07   12.60
  -2  -2   6  284.77   12.20
  -2  -2   6  269.27   12.40
  -2   2   6  269.37   10.70
   2   2  -6  287.37   12.70
  -2   2   6  287.67   10.60
   2   2  -6  274.57   12.10
  -1  -2   6 1188.08   43.00
  -1  -2   6 1227.58   42.50
  -1   2   6 1200.38   41.60
   1   2  -6 1170.18   42.70
   0  -2  -6  107.59    4.80
   0  -2  -6   98.59    4.90
   0  -2  -6  103.39    4.90
   0  -2   6   88.99    4.80
   0   2   6  112.29    5.10
   0   2  -6  105.49    5.00
  -1  -2  -6   12.30    2.00
   1  -2   6   13.40    1.50
  -1  -2  -6   10.90    2.00
  -1  -2  -6   12.80    1.90
   1   2   6   15.10    2.10
  -2  -2  -6    7.20    1.90
  -2  -2  -6   10.50    2.40
  -2  -2  -6    6.30    1.80
  -2   2  -6    7.20    1.30
   2   2   6    7.90    2.20
  -2   2  -6    6.80    1.10
   2   2   6    5.40    1.60
  -3  -2  -6   39.70    3.90
  -3  -2  -6   37.70    4.60
  -3   2  -6   37.10    2.90
  -3   2  -6   41.30    3.10
   3   2   6   37.00    4.10
   4  -2   6  115.89    6.10
  -4  -2  -6  118.89    7.70
  -4  -2  -6  109.29    7.90
   4   2   6  118.99    7.50
  -4   2  -6  117.89    6.50
  -5  -2  -6   16.50    3.90
   5  -2   6   14.10    2.90
  -5  -2  -6    5.30    2.80
  -5   2  -6    6.50    2.40
  -5   2  -6   19.80    3.30
   5   2   6   16.10    3.60
   6  -2   6    0.50    1.80
  -6  -2  -6    1.40    2.50
  -6  -2  -6    1.70    2.60
  -6   2  -6   -1.30    1.40
  -6   2  -6    2.00    2.10
  -7  -2  -6   -0.90    2.10
  -7  -2  -6    3.50    3.40
  -7   2  -6    0.30    2.20
  -7   2  -6    3.10    2.30
  -7  -3   6   12.70    4.20
  -7  -3   6   11.90    4.70
  -7   3   6    3.10    2.70
  -7   3   6    9.10    4.20
   6  -3  -6    6.70    2.10
  -6  -3   6    3.00    3.00
  -6  -3   6    7.30    3.50
  -6   3   6    4.10    2.30
  -6   3   6    2.50    1.90
  -5  -3   6    4.00    2.60
  -5  -3   6    5.40    2.70
  -5   3   6    5.60    2.00
  -5   3   6    3.60    1.80
   5   3  -6    8.70    3.10
  -4  -3   6  233.18   13.00
  -4  -3   6  222.48   12.20
   4   3  -6  213.38   11.90
   4   3  -6  254.77   15.50
  -4   3   6  231.48   10.00
  -3  -3   6   60.59    6.40
  -3  -3   6   57.49    4.90
  -3  -3   6   55.99    5.10
  -3   3   6   53.19    3.20
   3   3  -6   54.99    5.10
  -3   3   6   54.99    3.10
   3   3  -6   62.79    5.00
  -3   3   6   58.59    3.40
  -2  -3   6  232.18   10.50
  -2  -3   6  215.88   10.90
  -2  -3   6  222.98   11.10
   2   3  -6  220.08   10.50
   2   3  -6  212.48   10.80
  -2   3   6  217.18    8.40
  -1  -3   6   10.10    2.20
  -1  -3   6    9.10    2.10
  -1  -3   6    7.30    1.80
  -1   3   6   15.50    1.60
   1   3  -6   10.10    2.00
  -1   3   6   11.20    1.50
   1   3  -6   11.40    2.00
   0  -3  -6  187.98    8.00
   0  -3   6  176.48    8.20
   0  -3   6  198.88    8.30
   0  -3  -6  189.58    8.20
   0   3   6  175.48    7.90
   0   3   6  185.58    8.30
   0   3  -6  184.58    8.00
   0   3  -6  177.08    8.20
  -1  -3  -6  204.08    9.60
   1  -3   6  199.98    8.10
  -1  -3  -6  205.18    9.60
  -1  -3  -6  198.28    9.00
   1   3   6  192.58    9.10
  -1   3  -6  202.38    8.20
   1   3   6  208.48    9.10
   2  -3   6  468.65   16.60
  -2  -3  -6  472.85   19.80
  -2  -3  -6  487.95   19.40
  -2  -3  -6  452.55   19.70
  -2   3  -6  488.65   17.20
   2   3   6  455.35   19.40
  -2   3  -6  481.35   17.20
   2   3   6  464.35   19.20
  -3  -3  -6   25.90    3.90
  -3  -3  -6   24.30    3.90
  -3  -3  -6   24.40    3.80
  -3   3  -6   24.10    2.10
   3   3   6   28.40    4.20
  -3   3  -6   27.40    2.20
   3   3   6   19.50    3.10
  -4  -3  -6   20.20    3.90
  -4   3  -6   23.30    2.90
  -4   3  -6   26.40    2.80
   4   3   6   24.60    5.90
   4   3   6   22.20    4.10
   5  -3   6    1.40    1.30
  -5  -3  -6    0.00    1.90
  -5  -3  -6   -1.00    2.00
  -5   3  -6    1.10    1.20
  -5   3  -6   -0.20    1.40
   5   3   6    0.90    2.10
  -6  -3  -6   15.30    4.50
  -6  -3  -6   37.20    6.60
   6  -3   6   34.20    4.80
  -6   3  -6   34.50    5.00
  -6   3  -6   31.00    4.40
   6  -4  -6    7.50    2.10
  -6  -4   6    5.00    3.10
  -6  -4   6    6.80    3.80
  -6   4   6    0.50    1.70
  -5  -4   6   17.00    4.60
  -5  -4   6   12.20    3.80
  -5   4   6   13.60    2.50
   5   4  -6   13.50    4.00
  -4  -4   6    3.80    2.60
  -4  -4   6    3.30    2.40
   4   4  -6    3.20    2.30
  -4   4   6    9.80    1.40
  -3  -4   6    3.90    1.90
  -3  -4   6    0.60    1.50
  -3  -4   6   -0.90    1.60
   3   4  -6    1.90    1.80
  -2  -4   6    2.50    1.60
  -2  -4   6    0.00    1.70
  -2  -4   6    2.70    1.50
   2   4  -6    2.40    1.60
  -1  -4   6   25.50    3.50
  -1  -4   6   20.40    2.80
  -1  -4   6   24.40    3.30
  -1   4   6   27.80    2.20
   1   4  -6   24.60    3.30
  -1   4   6   13.80    1.90
  -1   4   6   24.40    2.40
   0  -4   6   26.90    3.10
   0  -4  -6   21.60    2.60
   0  -4   6   18.40    2.50
   0  -4  -6   20.60    2.60
   0   4   6   19.40    2.50
   0   4  -6   26.40    2.90
  -1  -4  -6   28.70    3.50
   1  -4   6   33.30    2.40
  -1  -4  -6   41.40    3.40
  -1  -4  -6   38.10    3.70
  -1   4  -6   29.90    2.50
  -1   4  -6   31.30    2.50
   1   4   6   37.20    3.90
  -2  -4  -6    0.20    1.30
  -2  -4  -6    1.10    1.10
  -2  -4  -6   -0.30    1.00
  -2   4  -6    0.50    0.70
   2   4   6    0.10    1.40
  -3  -4  -6    1.10    1.70
  -3  -4  -6    1.50    1.50
  -3  -4  -6   -0.20    1.50
   3   4   6    1.40    1.80
  -4  -4  -6   38.10    5.60
  -4  -4  -6   42.90    6.20
  -4   4  -6   38.10    2.90
   4   4   6   27.70    4.80
  -5  -4  -6    0.30    2.30
  -5  -4  -6   -0.70    2.50
  -5   4  -6    0.10    1.10
   5   4   6    2.40    2.80
  -5   4  -6    1.80    1.30
  -6  -4  -6    3.70    3.20
  -6  -4  -6    2.60    3.10
   6  -4   6    3.30    1.80
  -6   4  -6    6.00    2.10
  -6  -5   6    0.70    2.50
  -6  -5   6   -0.70    2.60
  -6   5   6   -0.50    1.50
  -5  -5   6    0.70    2.50
  -5  -5   6    0.00    2.40
   5   5  -6    3.30    2.80
  -4  -5   6   26.10    5.20
  -4  -5   6   23.40    4.40
   4   5  -6   26.00    4.80
  -3  -5   6    3.00    2.10
  -3  -5   6    0.00    1.80
   3   5  -6    4.40    2.20
  -2  -5   6    8.40    2.50
  -2  -5   6    8.70    2.50
  -2  -5   6    7.50    2.50
   2   5  -6    9.70    2.50
  -2   5   6    3.80    1.20
  -1  -5   6   45.10    4.30
  -1  -5   6   42.80    4.70
   1  -5  -6   41.00    2.70
   1   5  -6   35.20    4.30
  -1   5   6   43.90    3.30
  -1   5   6   45.40    3.20
   0  -5  -6   42.40    3.50
   0  -5  -6   36.00    3.40
   0  -5   6   39.60    3.40
   0  -5   6   37.50    3.60
   0   5   6   45.20    3.60
   0   5  -6   42.00    4.10
   1  -5   6   72.99    4.00
  -1  -5  -6   69.99    5.30
  -1  -5  -6   77.99    5.80
  -1   5  -6   74.99    4.80
  -1   5  -6   76.39    4.50
   1   5   6   72.19    5.30
  -2  -5  -6   23.00    3.60
  -2  -5  -6   16.70    3.60
  -2  -5  -6   15.50    3.40
  -2   5  -6   22.90    2.30
   2   5   6   16.70    3.30
  -3  -5  -6    1.60    2.10
  -3  -5  -6    3.40    2.20
   3   5   6    5.30    2.40
  -4  -5  -6   -1.00    2.10
  -4  -5  -6    6.40    3.00
   4   5   6    0.80    2.10
  -5  -5  -6    2.20    2.60
  -5  -5  -6    0.00    2.90
   5   5   6    2.60    2.90
  -5   5  -6    0.90    1.20
  -6  -5  -6    1.00    3.40
  -6  -5  -6    3.90    3.60
  -6   5  -6    3.20    1.70
  -5  -6   6   21.40    5.10
   5   6  -6   19.60    5.00
  -4  -6   6    0.80    2.50
   4   6  -6    2.20    2.50
  -3  -6   6   68.79    7.70
   3   6  -6   62.39    7.10
  -2  -6   6   41.80    5.50
  -2  -6   6   36.10    5.60
   2   6  -6   33.80    4.90
  -2   6   6   35.80    2.90
  -1  -6   6    9.10    2.80
   1  -6  -6   12.20    2.00
  -1  -6   6    6.40    2.30
   1   6  -6   11.20    2.70
  -1   6   6   10.70    2.10
   0  -6   6    8.60    2.30
   0  -6  -6    7.30    2.30
   0   6   6    5.40    2.00
   0   6  -6    3.70    1.80
  -1  -6  -6   -0.70    1.40
   1  -6   6    2.20    1.40
  -1  -6  -6   -1.00    1.40
  -1   6  -6    0.90    1.30
   1   6   6    1.10    1.60
  -2  -6  -6    9.20    2.90
  -2  -6  -6    6.10    2.40
   2   6   6    7.10    2.60
  -2   6  -6    4.60    1.60
  -3  -6  -6    9.70    3.20
   3   6   6    6.20    2.80
  -4  -6  -6    1.10    2.20
   4   6   6    3.70    2.90
  -5  -6  -6    0.40    2.60
   5   6   6    1.30    3.10
  -4  -7   6   -2.90    2.60
   4   7  -6    3.90    3.20
  -3  -7   6   11.10    3.60
   3   7  -6    4.20    2.70
  -2   7   6   10.30    2.10
   2   7  -6   11.60    3.20
  -1  -7   6    1.90    2.00
   1  -7  -6    2.10    1.50
   1   7  -6   -1.20    1.70
  -1   7   6    3.20    1.80
   0  -7  -6   53.99    6.30
   0  -7   6   45.10    5.70
   0   7  -6   49.80    5.40
   0   7   6   51.09    5.40
   1  -7   6   60.39    5.00
  -1  -7  -6   72.89    6.60
  -1   7  -6   69.89    5.10
   1   7   6   62.99    6.80
  -2   7  -6   22.20    3.00
   2   7   6   18.30    4.00
  -3  -7  -6    2.70    2.60
   3   7   6    3.00    2.70
  -4  -7  -6    0.10    2.30
   4   7   6    4.10    2.70
   3   8  -6    3.30    3.10
   2   8  -6   45.50    6.50
   1  -8  -6    0.60    1.80
  -1  -8   6    0.30    2.40
   1   8  -6    1.00    2.00
  -1   8   6    0.30    1.80
   0  -8  -6    7.90    2.80
   0  -8   6    6.60    2.70
   0   8   6   10.30    3.00
   0   8  -6    7.70    3.00
   1  -8   6   -0.50    1.70
  -1  -8  -6    0.70    2.00
   1   8   6    0.20    2.20
  -1   8  -6    0.60    1.70
   2   8   6    3.10    2.50
  -2   8  -6    6.00    1.90
   3   8   6   -0.60    2.40
   0  -9  -6    1.30    2.50
   0  -9   6    1.70    2.60
   0   9   6    4.90    2.60
   0   9  -6    1.60    2.40
  -7   0   7    1.80    2.80
  -7   0   7    2.10    2.60
  -6   0   7   -0.20    2.00
  -6   0   7    1.00    2.30
  -5   0   7   22.70    4.00
  -5   0   7   22.30    4.10
   5   0  -7   24.90    4.20
  -4   0   7    0.50    1.50
   4   0  -7   -0.30    1.10
   4   0  -7    0.30    1.30
  -4   0   7    1.60    1.40
  -3   0   7  113.59    6.70
  -3   0   7  120.79    5.40
  -3   0   7  122.59    6.60
   3   0  -7  109.39    6.00
   3   0  -7  112.19    6.50
   2   0  -7    0.70    1.00
  -2   0   7    0.20    0.60
   2   0  -7    0.20    0.80
  -2   0   7    0.90    0.70
  -2   0   7   -0.40    0.60
   0   0   7   -0.20    0.20
   0   0  -7   -0.10    0.20
   0   0   7    0.20    0.70
   0   0  -7   -0.30    0.20
  -2   0  -7    0.00    0.70
   2   0   7   -1.30    0.80
  -2   0  -7   -0.80    0.70
  -3   0  -7   17.00    2.80
  -3   0  -7   22.80    3.00
   3   0   7   24.60    3.20
   4   0   7    0.80    1.30
  -4   0  -7    0.20    1.30
  -4   0  -7   -0.60    1.30
   5   0   7    3.00    2.20
  -5   0  -7    1.50    2.40
  -5   0  -7    3.40    2.20
  -6   0  -7    0.70    2.00
  -6   0  -7   -0.40    2.20
  -7   0  -7   -0.10    2.40
  -7   0  -7    1.00    2.60
  -7  -1   7    7.80    3.60
  -7  -1   7    4.50    3.40
  -7   1   7    8.30    3.10
  -7   1   7   10.10    3.40
  -6  -1   7    1.10    2.30
  -6  -1   7    1.20    2.50
  -6   1   7   -1.10    2.00
  -6   1   7   -0.30    2.00
  -5  -1   7    7.00    3.00
  -5  -1   7    9.60    3.00
   5  -1  -7    7.80    2.40
  -5   1   7   13.20    3.00
  -5   1   7    8.50    2.70
  -4  -1   7   27.40    4.00
  -4  -1   7   19.90    3.50
   4  -1  -7   24.80    3.40
   4   1  -7   21.30    3.50
   4   1  -7   25.00    3.60
  -4   1   7   22.50    3.30
  -4   1   7   21.90    3.20
  -3  -1   7  224.38   10.20
  -3  -1   7  225.48   10.60
  -3  -1   7  218.28   10.80
   3  -1  -7  216.98    9.40
  -3   1   7  221.48   10.10
   3   1  -7  216.88   10.80
   3   1  -7  220.58   10.20
  -3   1   7  218.58    9.60
   2  -1  -7   28.10    2.00
  -2  -1   7   26.20    3.00
  -2  -1   7   28.40    2.70
  -2  -1   7   16.10    2.60
  -2   1   7   24.20    2.10
   2   1  -7   27.60    3.00
   2   1  -7   29.70    2.90
  -2   1   7   28.80    2.30
   0   1   7   12.80    1.50
  -1  -1  -7   -1.00    0.60
  -1   1  -7   -0.80    0.50
  -2  -1  -7    0.20    1.10
  -2  -1  -7   -0.50    1.00
  -2  -1  -7    1.60    1.00
  -2   1  -7   -0.10    0.60
   2   1   7    1.00    1.10
  -2   1  -7    0.60    0.70
   3  -1   7   39.20    3.30
  -3  -1  -7   37.60    4.30
  -3  -1  -7   48.10    4.30
  -3  -1  -7   46.90    3.80
  -3   1  -7   40.50    3.40
  -3   1  -7   40.40    3.50
   3   1   7   44.10    4.10
   3   1   7   44.00    3.60
  -4  -1  -7    1.70    1.70
  -4  -1  -7    1.10    1.60
   4  -1   7    2.50    1.40
   4   1   7    4.00    2.10
  -4   1  -7    2.90    1.50
  -4   1  -7    1.80    1.60
   5  -1   7   49.99    5.00
  -5  -1  -7   52.29    6.60
  -5  -1  -7   38.20    5.70
  -5   1  -7   54.49    5.70
  -5   1  -7   34.20    4.80
  -6  -1  -7   -0.90    2.10
  -6  -1  -7    2.50    2.50
  -6   1  -7    1.60    2.30
  -6   1  -7    0.20    2.10
  -7  -1  -7    1.00    2.30
  -7  -1  -7   -2.10    2.50
  -7   1  -7   -1.30    2.10
  -7   1  -7    2.00    2.50
  -7  -2   7    2.10    2.90
  -7  -2   7    0.10    2.60
  -7   2   7    0.50    2.10
  -7   2   7    6.70    3.00
   6  -2  -7    0.80    1.80
  -6  -2   7    1.70    2.20
  -6  -2   7    0.50    2.40
  -6   2   7    2.20    2.10
  -6   2   7    0.30    1.60
   5  -2  -7    2.90    1.80
  -5  -2   7    4.10    2.40
  -5  -2   7    3.10    2.40
   5   2  -7    5.30    2.50
  -5   2   7    2.30    2.00
  -5   2   7    3.90    1.90
  -4  -2   7   11.30    2.60
   4  -2  -7   16.80    2.20
  -4  -2   7    7.70    2.60
  -4  -2   7   14.40    3.00
   4   2  -7   15.40    3.10
  -4   2   7   11.00    2.40
   4   2  -7    5.20    2.00
  -4   2   7   18.00    2.70
  -3  -2   7   51.59    5.50
  -3  -2   7   48.00    4.20
  -3  -2   7   40.40    4.50
  -3   2   7   40.80    3.10
   3   2  -7   49.50    4.20
  -3   2   7   44.40    3.20
  -2  -2   7    0.10    1.20
  -2  -2   7    0.00    1.30
  -2  -2   7   -0.60    1.10
   2   2  -7    0.10    1.30
  -2   2   7   -0.30    0.60
   2   2  -7    0.30    1.20
  -2   2   7    0.80    0.70
  -1  -2   7   32.70    3.10
  -1  -2   7   34.70    2.90
  -1  -2   7   23.60    2.80
   1   2  -7   36.60    3.00
  -1   2   7   33.40    2.20
   0  -2   7  146.49    6.70
   0  -2  -7  154.78    6.60
   0  -2  -7  151.48    6.70
   0  -2  -7  139.79    6.70
   0   2  -7  156.58    6.80
   0   2   7  156.78    6.80
  -1  -2  -7  181.68    9.20
  -1  -2  -7  213.08    9.50
   1  -2   7  216.18    8.40
  -1  -2  -7  214.28    9.10
   1   2   7  218.68    9.30
  -2  -2  -7   -0.30    1.00
  -2  -2  -7    0.70    1.20
  -2  -2  -7    2.60    1.50
  -2   2  -7    1.00    0.70
   2   2   7    0.80    1.20
  -2   2  -7    1.80    0.80
   2   2   7    0.70    1.20
  -3  -2  -7   12.30    2.70
  -3  -2  -7   15.50    3.10
  -3  -2  -7    9.80    2.50
  -3   2  -7   12.40    2.00
  -3   2  -7   14.20    2.10
   3   2   7   18.30    3.00
  -4  -2  -7    2.90    2.10
  -4  -2  -7    0.90    1.40
   4  -2   7   -0.70    0.90
  -4  -2  -7   -1.40    1.40
  -4   2  -7    1.20    1.10
  -4   2  -7    2.10    1.40
   4   2   7    0.40    1.40
   4   2   7    0.80    1.20
   5  -2   7    0.20    1.50
  -5  -2  -7   -0.90    2.10
  -5  -2  -7    1.80    2.30
  -5   2  -7   -0.50    1.70
   5   2   7    3.00    2.20
  -5   2  -7    1.30    1.70
   6  -2   7    1.70    2.00
  -6  -2  -7   -1.70    2.10
  -6  -2  -7    0.90    2.50
  -6   2  -7   -1.10    1.60
  -6   2  -7    0.90    1.90
  -7  -2  -7    1.60    2.50
  -7  -2  -7   -1.00    2.30
  -7   2  -7    1.60    2.20
  -7   2  -7    0.00    2.10
  -6  -3   7    7.90    3.50
   6  -3  -7   12.10    2.90
  -6  -3   7    7.40    3.30
  -6   3   7   12.00    3.20
  -6   3   7    8.40    2.70
  -5  -3   7    4.20    2.70
  -5  -3   7    4.80    2.70
   5  -3  -7    3.40    1.50
   5   3  -7    3.30    2.40
  -5   3   7   -0.40    1.30
  -5   3   7    3.00    1.80
  -4  -3   7   10.10    2.90
  -4  -3   7    7.20    2.60
  -4   3   7    6.20    1.70
   4   3  -7    2.10    2.00
  -4   3   7    5.60    1.70
  -3  -3   7   45.60    5.50
  -3  -3   7   43.00    5.20
  -3  -3   7   51.69    5.30
   3   3  -7   45.70    5.10
  -3   3   7   51.59    3.10
  -3   3   7   40.50    2.70
  -3   3   7   41.70    2.80
   3   3  -7   47.40    4.70
  -2  -3   7   -1.90    1.10
  -2  -3   7    1.50    1.60
  -2  -3   7    2.50    1.70
   2   3  -7   -0.70    1.20
   2   3  -7    1.20    1.30
  -2   3   7    0.50    0.60
  -2   3   7    0.30    0.60
  -2   3   7    0.00    0.60
  -1  -3   7   11.40    2.10
  -1  -3   7    9.80    2.20
  -1  -3   7   10.00    2.30
   1   3  -7   11.90    2.10
   1   3  -7   12.30    2.10
  -1   3   7   12.80    1.60
   0  -3  -7   -0.20    0.80
   0  -3   7    0.60    1.10
   0  -3   7    0.90    0.90
   0  -3  -7    1.50    0.80
   0   3   7    0.80    1.00
   0   3  -7    0.00    0.80
   0   3   7    0.70    0.90
  -1  -3  -7   58.79    4.10
  -1  -3  -7   60.69    4.40
   1  -3   7   63.69    3.40
  -1  -3  -7   63.19    4.50
  -1   3  -7   65.49    3.50
   1   3   7   69.09    4.10
   1   3   7   59.29    4.10
  -2  -3  -7   40.10    4.50
  -2  -3  -7   44.40    4.50
   2  -3   7   42.30    2.40
  -2  -3  -7   45.40    4.20
  -2   3  -7   46.60    2.70
   2   3   7   47.00    4.20
  -2   3  -7   43.80    2.60
   2   3   7   45.70    4.60
  -3  -3  -7   28.60    4.20
  -3  -3  -7   24.70    3.90
  -3  -3  -7   16.00    3.20
   3   3   7   26.60    4.20
  -3   3  -7   23.90    2.50
   3   3   7   14.10    2.90
  -3   3  -7   27.20    2.70
  -4  -3  -7    0.40    1.90
  -4  -3  -7    0.20    1.70
  -4   3  -7    0.60    1.10
   4   3   7    1.70    2.10
  -4   3  -7    1.00    1.00
  -5  -3  -7   16.10    4.20
   5  -3   7   20.10    3.10
  -5  -3  -7   15.10    4.10
   5   3   7    7.70    3.00
  -5   3  -7   18.20    3.00
  -5   3  -7   14.50    2.80
  -6  -3  -7   -0.80    2.40
   6  -3   7    0.50    1.60
  -6  -3  -7    1.90    2.90
  -6   3  -7   -1.40    1.50
  -6   3  -7    1.50    1.80
   6  -4  -7   -0.90    1.40
  -6  -4   7    0.50    2.80
  -6  -4   7    1.70    2.80
  -6   4   7   -2.10    1.40
  -5  -4   7   -1.80    2.30
  -5  -4   7   -1.10    2.00
  -5   4   7   -1.30    1.30
   5   4  -7   -1.70    2.20
  -5   4   7    1.80    1.50
  -4  -4   7    9.00    2.80
  -4  -4   7    6.60    3.00
  -4   4   7   12.20    1.60
  -4   4   7   11.20    1.90
   4   4  -7   12.70    3.40
  -3  -4   7   61.89    5.90
  -3  -4   7   66.09    6.60
  -3  -4   7   57.69    6.50
  -3   4   7   68.69    3.20
   3   4  -7   67.29    5.70
  -2  -4   7   55.39    5.00
  -2  -4   7   55.19    5.70
  -2  -4   7   52.09    5.20
  -2   4   7   51.89    2.90
   2   4  -7   52.69    5.30
  -1  -4   7   62.99    5.20
  -1  -4   7   67.59    5.10
  -1  -4   7   72.19    4.70
  -1   4   7   76.89    4.10
  -1   4   7   64.99    3.80
   1   4  -7   58.49    4.60
   0  -4   7  121.69    6.50
   0  -4   7  112.99    6.30
   0  -4  -7  116.09    6.20
   0  -4  -7  115.09    6.10
   0   4  -7  128.49    6.40
   0   4   7  118.79    6.20
  -1  -4  -7   44.40    3.60
   1  -4   7   43.10    2.90
  -1  -4  -7   40.70    3.90
  -1  -4  -7   42.70    3.90
   1   4   7   46.30    4.50
  -1   4  -7   45.30    3.00
  -2  -4  -7    7.20    2.00
  -2  -4  -7    3.70    1.70
  -2  -4  -7   14.90    3.10
   2   4   7    4.30    1.80
  -2   4  -7   12.00    1.70
  -2   4  -7    7.90    1.30
  -3  -4  -7   54.09    6.00
  -3  -4  -7   63.29    6.80
  -3  -4  -7   62.79    5.80
   3   4   7   50.49    5.60
  -3   4  -7   62.49    3.60
  -4  -4  -7   14.60    3.70
  -4  -4  -7   10.40    3.30
  -4   4  -7    8.60    1.70
   4   4   7    8.70    3.10
  -5  -4  -7   14.00    4.20
  -5  -4  -7    6.90    3.40
  -5   4  -7    8.50    2.10
  -5   4  -7   14.40    2.40
   5   4   7    7.70    3.20
   6  -4   7   -0.10    1.50
  -6  -4  -7   -0.10    2.70
  -6  -4  -7    2.80    3.40
  -6   4  -7    1.20    1.70
  -6  -5   7    9.70    4.00
  -6  -5   7    4.30    3.50
  -6   5   7    1.60    1.70
  -5  -5   7   -2.30    2.10
  -5  -5   7    7.00    3.30
   5   5  -7   -2.00    2.00
  -5   5   7    3.50    1.50
  -4  -5   7    1.30    2.20
  -4  -5   7    3.90    2.80
   4   5  -7    4.90    2.70
  -3  -5   7   10.30    3.00
  -3  -5   7   13.40    3.60
   3   5  -7   13.70    3.20
  -2  -5   7  124.19    7.30
  -2  -5   7  108.19    7.70
  -2  -5   7   96.29    7.70
   2   5  -7  111.09    7.40
  -1  -5   7   17.30    3.00
  -1  -5   7   25.80    4.20
   1   5  -7   12.40    2.70
  -1   5   7   17.20    2.90
  -1   5   7   18.80    2.50
   0  -5  -7    4.10    1.50
   0  -5   7    6.10    1.80
   0  -5   7    6.80    2.00
   0  -5  -7    6.00    1.60
   0   5  -7    6.10    1.80
   0   5   7    7.20    1.90
  -1  -5  -7   71.59    5.50
   1  -5   7   76.39    4.20
  -1  -5  -7   69.19    5.60
   1   5   7   74.09    5.40
  -1   5  -7   73.69    4.60
  -2  -5  -7   -0.80    1.30
  -2  -5  -7    2.70    1.80
  -2  -5  -7    1.80    1.70
  -2   5  -7    1.90    0.90
   2   5   7    0.10    1.60
  -3  -5  -7   14.70    3.40
  -3  -5  -7   11.80    3.40
   3   5   7   15.00    3.40
  -4  -5  -7    8.20    3.20
  -4  -5  -7    8.80    3.30
   4   5   7    5.90    2.70
  -5  -5  -7   -1.20    2.20
  -5  -5  -7   -0.10    2.40
   5   5   7   -2.00    2.10
  -6  -5  -7    0.60    2.90
  -6  -5  -7   -1.90    2.30
  -6   5  -7    0.40    1.40
  -5  -6   7    2.10    2.90
   5   6  -7    0.90    2.50
  -4  -6   7    6.90    3.10
   4   6  -7    1.40    2.50
  -3  -6   7    3.00    2.30
   3   6  -7    0.80    2.10
  -2  -6   7  233.18   12.80
  -2  -6   7  229.58   13.30
   2   6  -7  226.48   12.50
  -1  -6   7    3.20    2.10
   1  -6  -7    0.50    1.10
  -1  -6   7    1.30    1.70
  -1   6   7   -0.60    1.20
   1   6  -7    2.10    1.60
   0  -6   7    6.30    2.10
   0  -6  -7    2.00    1.60
   0   6  -7    1.40    1.70
   0   6   7    1.60    1.70
  -1  -6  -7    9.80    2.80
   1  -6   7   15.80    2.60
  -1  -6  -7   14.30    3.20
  -1   6  -7   15.00    2.60
   1   6   7   14.70    3.00
  -2  -6  -7   -0.50    1.40
  -2  -6  -7    0.00    1.70
  -2   6  -7    0.90    1.10
   2   6   7    0.70    1.80
  -3  -6  -7   13.60    3.60
   3   6   7    8.00    3.20
  -4  -6  -7   18.60    4.50
   4   6   7   17.10    4.40
  -5  -6  -7   -0.40    2.50
   5   6   7    2.00    2.90
  -4  -7   7    3.70    2.80
   4   7  -7   -1.40    2.50
  -3  -7   7    3.20    2.70
   3   7  -7    7.10    3.20
   2   7  -7   42.70    6.20
   1  -7  -7   29.10    3.80
  -1  -7   7   24.10    4.40
   1   7  -7   23.50    4.20
  -1   7   7   40.10    4.30
   0  -7   7    0.70    2.00
   0  -7  -7   -0.20    1.50
   0   7  -7    5.20    2.00
   0   7   7   -0.30    1.50
   1  -7   7   21.20    3.50
  -1  -7  -7   20.10    4.50
   1   7   7   19.90    3.90
  -1   7  -7   24.60    3.50
  -2   7  -7    3.20    1.60
   2   7   7    0.10    2.00
  -3  -7  -7    6.20    3.00
   3   7   7    6.70    3.30
  -4  -7  -7   12.50    4.40
   4   7   7    8.00    3.60
   3   8  -7   28.20    6.10
   2   8  -7    2.40    2.30
   1  -8  -7    3.00    2.20
  -1  -8   7   -0.10    2.40
  -1   8   7    0.20    1.80
   1   8  -7    2.10    2.10
   0  -8   7    5.10    2.60
   0  -8  -7    2.90    2.30
   0   8   7    0.30    1.90
   0   8  -7    0.30    2.20
   1  -8   7    3.20    2.10
  -1  -8  -7    3.50    2.60
  -1   8  -7    1.90    1.70
   1   8   7    0.70    2.30
  -2   8  -7    1.60    1.60
   2   8   7    2.50    2.50
   3   8   7    1.50    2.60
  -7   0   8   -4.00    2.10
  -7   0   8    1.60    2.50
  -6   0   8   61.29    7.20
  -6   0   8   65.49    7.30
  -5   0   8    1.40    2.00
  -5   0   8   -3.70    1.50
   5   0  -8    1.20    2.10
  -4   0   8    0.80    1.40
   4   0  -8   -0.20    1.30
  -4   0   8    1.20    1.60
   4   0  -8   -0.40    1.40
  -3   0   8    0.10    1.20
   3   0  -8    1.30    1.20
  -3   0   8    0.80    1.30
  -3   0   8    0.70    0.70
   3   0  -8    0.50    1.10
  -2   0   8    7.10    1.50
   2   0  -8   13.00    2.00
   2   0  -8   12.90    1.80
  -2   0   8   13.60    1.70
   1   0  -8   -1.10    0.50
  -1   0   8   -1.30    0.60
  -1   0   8   -1.50    0.40
  -1   0   8   -1.80    0.40
   1   0  -8   -1.90    0.80
   1   0   8    0.80    0.90
  -1   0  -8   -0.10    0.40
  -1   0  -8    0.20    0.40
   2   0   8   13.10    2.30
  -2   0  -8   12.50    2.20
  -2   0  -8    6.90    1.50
  -3   0  -8    0.10    1.00
   3   0   8   -0.70    1.10
  -3   0  -8   -0.20    1.00
  -4   0  -8  125.19    7.90
   4   0   8  125.19    8.00
  -4   0  -8  123.39    7.70
   5   0   8    1.00    1.90
  -5   0  -8   -0.40    2.20
  -5   0  -8    1.40    1.90
  -6   0  -8   13.80    3.80
  -6   0  -8   12.00    3.40
  -7   0  -8   -1.50    2.00
  -7   0  -8   -2.10    2.10
  -7  -1   8    1.10    2.50
  -7  -1   8    1.10    2.50
  -7   1   8   -0.90    2.20
  -7   1   8    1.50    2.30
  -6  -1   8    0.80    2.30
  -6  -1   8   -0.60    2.10
  -6   1   8   -2.40    1.80
  -6   1   8   -1.40    1.90
  -5  -1   8    4.00    2.50
   5  -1  -8    2.40    2.00
  -5  -1   8    0.00    1.90
  -5   1   8    3.30    2.20
  -5   1   8   -0.10    1.70
  -4  -1   8   53.19    5.90
   4  -1  -8   46.20    4.00
  -4  -1   8   59.39    6.00
  -4   1   8   55.79    4.60
  -4   1   8   54.99    4.60
   4   1  -8   56.79    5.50
   4   1  -8   55.59    5.10
  -3  -1   8    2.20    1.60
   3  -1  -8    2.40    1.20
  -3  -1   8    1.20    1.00
  -3  -1   8    0.40    1.30
   3   1  -8    1.80    1.30
  -3   1   8    2.30    1.30
   3   1  -8   -0.30    1.10
  -3   1   8    1.00    1.20
  -2  -1   8  112.09    6.30
   2  -1  -8  113.09    5.30
  -2  -1   8  114.69    6.30
  -2  -1   8  106.89    5.90
   2   1  -8  116.79    6.00
  -2   1   8  111.99    5.40
   2   1  -8  114.29    6.40
  -2   1   8  116.69    5.60
  -2  -1  -8  369.36   15.80
  -2  -1  -8  389.66   15.90
  -2  -1  -8  402.16   15.70
   2   1   8  370.06   15.80
  -2   1  -8  395.86   14.90
  -2   1  -8  376.86   15.00
  -3  -1  -8   27.00    3.70
   3  -1   8   28.50    3.30
  -3  -1  -8   31.90    3.90
  -3  -1  -8   22.90    3.40
  -3   1  -8   26.50    3.20
  -3   1  -8   22.50    3.00
   3   1   8   31.20    4.10
  -4  -1  -8   62.09    5.60
   4  -1   8   65.49    5.10
  -4   1  -8   67.59    5.30
   4   1   8   67.29    5.80
  -4   1  -8   62.89    5.00
  -5  -1  -8   -1.10    2.10
   5  -1   8   -0.30    1.50
  -5  -1  -8    3.40    2.30
  -5   1  -8   -0.20    1.60
  -5   1  -8   -0.50    1.70
  -6  -1  -8   76.99    9.00
  -6  -1  -8   77.79    8.40
  -6   1  -8   90.39    7.40
  -6   1  -8   84.69    8.50
  -7  -1  -8   10.20    4.10
  -7  -1  -8    2.90    2.90
  -7   1  -8   -0.20    2.30
  -7   1  -8    3.60    2.60
  -7  -2   8   -0.10    2.70
  -7  -2   8   -0.80    2.30
  -7   2   8    0.30    2.20
  -7   2   8   -0.40    2.20
  -6  -2   8   34.00    5.80
   6  -2  -8   37.20    5.30
  -6  -2   8   35.70    5.90
  -6   2   8   36.10    5.00
  -6   2   8   30.50    4.50
  -5  -2   8   12.50    3.70
   5  -2  -8   14.90    2.90
  -5  -2   8    8.50    3.10
   5   2  -8   10.40    3.20
  -5   2   8   12.30    2.90
  -5   2   8    9.90    2.60
  -4  -2   8   54.69    6.00
  -4  -2   8   66.39    5.30
  -4  -2   8   68.99    6.10
   4  -2  -8   65.09    4.00
  -4   2   8   58.19    4.40
   4   2  -8   67.39    5.50
  -4   2   8   64.29    4.60
  -3  -2   8   88.49    6.10
  -3  -2   8   91.29    6.50
  -3  -2   8   97.89    6.40
  -3   2   8   92.49    5.20
   3   2  -8   91.19    6.00
  -3   2   8  100.79    5.20
  -2  -2   8   -0.60    0.90
  -2  -2   8    0.60    1.40
  -2  -2   8   -0.80    1.10
  -2   2   8    0.50    0.60
   2   2  -8    0.00    1.10
  -2   2   8    0.40    0.70
   2   2  -8    0.30    1.00
  -1  -2   8  286.77   11.40
  -1  -2   8  264.87   11.80
  -1  -2   8  263.07   11.70
   1   2  -8  273.57   11.60
  -1   2   8  275.97   10.70
   0  -2  -8    9.80    1.50
   0  -2  -8   11.90    1.90
   0  -2   8    7.20    1.40
   0  -2  -8   10.20    1.70
   0   2   8    6.20    1.50
  -1  -2  -8   18.10    2.60
   1  -2   8   16.40    1.80
  -1  -2  -8   13.50    2.00
  -1  -2  -8   17.90    2.50
   1   2   8    8.30    1.70
   1   2   8   16.70    2.30
  -1   2  -8   12.50    1.60
  -2  -2  -8   31.00    3.90
  -2  -2  -8   23.90    3.10
  -2  -2  -8   31.50    3.50
   2   2   8   22.80    3.30
  -2   2  -8   26.40    2.20
  -2   2  -8   26.30    2.10
   2   2   8   24.70    3.10
  -3  -2  -8    6.40    2.20
  -3  -2  -8    5.10    2.10
  -3  -2  -8    6.80    2.10
  -3   2  -8    4.60    1.30
  -3   2  -8    3.10    1.20
   3   2   8    1.40    1.30
   3   2   8    2.00    1.20
  -4  -2  -8   78.59    6.20
  -4  -2  -8   68.59    6.40
   4  -2   8   79.09    5.00
  -4  -2  -8   96.59    7.10
  -4   2  -8   75.29    5.20
   4   2   8   81.49    6.00
  -4   2  -8   74.99    5.20
   5  -2   8   -0.90    1.30
  -5  -2  -8   -1.30    1.80
  -5  -2  -8   -1.30    2.00
  -5   2  -8   -0.90    1.60
  -5   2  -8   -0.10    1.40
  -6  -2  -8   -1.30    2.00
  -6  -2  -8    1.80    2.60
  -6   2  -8    1.40    1.80
  -6   2  -8   -0.80    1.70
  -7  -2  -8    6.50    3.40
  -7  -2  -8   -0.20    2.60
  -7   2  -8    4.20    2.80
  -7   2  -8    5.70    2.50
  -6  -3   8    1.80    2.70
   6  -3  -8    2.40    2.00
  -6  -3   8    4.10    2.70
  -6   3   8    3.70    2.30
  -6   3   8    1.60    1.80
  -5  -3   8    0.00    1.80
  -5  -3   8   -3.70    1.60
   5  -3  -8   -0.40    1.10
  -5   3   8    0.90    1.60
  -5   3   8   -0.60    1.20
   5   3  -8   -2.30    1.80
  -4  -3   8   93.99    7.60
  -4  -3   8   87.69    6.90
  -4   3   8   94.69    5.50
   4   3  -8   89.09    6.90
  -4   3   8   81.79    5.10
  -3  -3   8    2.70    1.70
  -3  -3   8    3.70    1.80
  -3  -3   8    5.50    2.10
  -3   3   8    5.20    1.30
   3   3  -8    4.20    2.20
  -3   3   8    4.60    1.10
   3   3  -8    5.30    2.00
  -3   3   8    4.10    1.10
  -2  -3   8    3.30    1.70
  -2  -3   8    1.50    1.40
  -2  -3   8    2.20    1.70
  -2   3   8    2.50    0.90
   2   3  -8    1.80    1.50
   2   3  -8    0.40    1.30
  -2   3   8    2.50    0.90
  -2   3   8    1.40    0.80
  -1  -3   8   12.50    2.40
  -1  -3   8    9.80    2.10
  -1  -3   8    5.70    1.60
  -1   3   8    9.10    1.50
   1   3  -8    7.40    1.90
   0  -3  -8    4.40    1.30
   0  -3   8    0.20    0.90
   0  -3  -8    5.70    1.40
   0  -3   8    5.50    1.50
   0   3  -8    3.80    1.20
   0   3   8    4.00    1.30
  -1  -3  -8   36.10    3.90
  -1  -3  -8   33.80    3.00
  -1  -3  -8   35.40    3.40
   1  -3   8   31.00    2.40
   1   3   8   42.90    4.00
  -1   3  -8   38.80    2.60
   1   3   8   37.80    3.00
  -2  -3  -8   97.59    6.60
  -2  -3  -8   95.29    6.50
   2  -3   8  100.09    4.60
  -2  -3  -8  106.69    6.30
  -2   3  -8  101.49    4.90
   2   3   8  112.39    6.70
   2   3   8  103.49    6.40
  -3  -3  -8   69.39    6.00
  -3  -3  -8   68.09    5.70
  -3  -3  -8   66.89    5.60
   3   3   8   67.09    5.80
   3   3   8   66.09    5.50
  -3   3  -8   76.59    4.20
  -4  -3  -8    7.00    2.60
  -4  -3  -8    6.60    2.70
   4   3   8    4.20    2.30
  -4   3  -8    6.20    1.70
  -4   3  -8    9.60    2.00
   5  -3   8    2.60    1.50
  -5  -3  -8    4.00    2.70
  -5  -3  -8    4.40    3.00
   5   3   8    1.90    2.30
  -5   3  -8    0.80    1.40
  -5   3  -8    2.00    1.60
   6  -3   8   28.80    4.60
  -6  -3  -8   27.40    5.90
  -6  -3  -8   18.90    4.80
  -6   3  -8   28.80    4.30
  -6   3  -8   27.80    4.40
  -6  -4   8    2.90    2.70
   6  -4  -8    0.70    1.60
  -6  -4   8   -2.40    2.20
  -6   4   8    1.80    2.00
  -5  -4   8    3.40    2.70
  -5  -4   8    1.10    2.50
  -5   4   8    4.40    1.80
  -5   4   8    1.90    1.70
   5   4  -8    3.50    2.60
  -4  -4   8   40.50    5.60
  -4  -4   8   43.60    6.10
   4   4  -8   52.29    6.60
  -4   4   8   43.00    2.90
  -4   4   8   43.10    3.40
  -3  -4   8   12.20    2.90
  -3  -4   8   11.40    3.20
  -3  -4   8   12.20    3.70
   3   4  -8   10.20    2.80
  -3   4   8   12.00    1.50
  -2  -4   8  133.79    7.80
  -2  -4   8  153.18    8.90
  -2  -4   8  124.59    8.30
   2   4  -8  141.19    8.20
  -2   4   8  146.89    6.10
  -1  -4   8   42.20    4.50
  -1  -4   8   27.90    3.40
  -1  -4   8   32.10    4.10
  -1   4   8   37.10    2.70
   1   4  -8   26.20    3.40
  -1   4   8   35.70    2.60
   0  -4  -8  324.97   13.70
   0  -4  -8  329.97   13.60
   0  -4   8  325.87   13.70
   0  -4   8  317.57   13.90
   0   4  -8  337.67   13.70
   0   4   8  338.77   13.60
   1  -4   8    7.20    1.40
  -1  -4  -8    3.20    1.50
  -1  -4  -8    6.50    1.80
  -1  -4  -8    7.20    2.00
   1   4   8    4.40    1.60
  -1   4  -8    6.10    1.30
  -2  -4  -8   18.40    3.30
   2  -4   8   20.70    1.50
  -2  -4  -8   25.50    3.60
  -2  -4  -8   23.50    3.70
  -2   4  -8   24.40    2.40
  -2   4  -8   27.60    2.50
   2   4   8   22.30    3.50
  -3  -4  -8    3.70    2.10
  -3  -4  -8    3.30    2.00
  -3  -4  -8    3.70    2.10
  -3   4  -8    1.60    0.90
   3   4   8    1.30    1.60
  -4  -4  -8   12.90    3.70
  -4  -4  -8   19.20    4.10
  -4   4  -8   19.50    2.50
   4   4   8   28.70    5.00
  -5  -4  -8    2.00    2.50
  -5  -4  -8    5.70    3.30
  -5   4  -8    1.60    1.50
   5   4   8    1.00    2.60
   6  -4   8    0.00    1.70
  -6  -4  -8   -0.40    2.90
  -6  -4  -8   -0.80    2.30
  -6   4  -8   -0.50    1.50
  -6  -5   8   10.70    4.20
  -6  -5   8   11.70    4.50
  -6   5   8    3.40    1.90
  -5  -5   8    4.40    2.90
  -5  -5   8   12.00    3.90
  -5   5   8    4.90    1.60
   5   5  -8   11.70    4.20
  -4  -5   8   60.39    7.60
  -4  -5   8   38.80    5.80
   4   5  -8   50.29    6.50
  -3  -5   8   10.70    3.20
  -3  -5   8   14.50    3.40
   3   5  -8   12.90    3.40
  -2  -5   8    2.50    2.10
  -2  -5   8    1.60    1.90
  -2  -5   8    1.70    1.80
   2   5  -8    5.00    2.10
  -1  -5   8   -0.80    1.30
  -1  -5   8    0.40    1.50
   1   5  -8    2.70    1.60
  -1   5   8    1.40    1.20
   0  -5  -8    6.60    1.60
   0  -5  -8    7.40    1.90
   0  -5   8    8.10    2.10
   0  -5   8   10.40    2.20
   0   5  -8   10.40    2.30
   0   5   8    9.40    2.10
  -1  -5  -8  101.29    6.50
  -1  -5  -8   89.19    6.40
   1  -5   8   86.09    4.90
  -1   5  -8   89.79    5.20
   1   5   8   96.39    6.30
  -2  -5  -8   37.60    5.60
  -2  -5  -8   38.10    4.80
  -2  -5  -8   25.90    4.20
   2   5   8   30.40    4.60
  -2   5  -8   35.10    2.80
  -3  -5  -8   28.10    4.50
  -3  -5  -8   24.60    4.60
  -3   5  -8   30.80    2.80
   3   5   8   19.10    3.80
  -4  -5  -8    1.50    2.20
  -4  -5  -8    0.70    2.00
   4   5   8    3.10    2.50
  -5  -5  -8    4.60    2.80
  -5  -5  -8   -1.20    2.10
  -5   5  -8    1.70    1.30
   5   5   8    2.70    2.70
  -6  -5  -8    3.20    2.90
  -6  -5  -8    9.20    4.20
  -6   5  -8    3.00    1.70
  -5  -6   8    1.70    3.30
   5   6  -8    6.60    3.50
  -4  -6   8   22.00    4.80
   4   6  -8    4.70    2.90
  -3  -6   8  112.19    8.90
   3   6  -8  112.39    8.80
  -2  -6   8   23.00    4.20
  -2  -6   8   17.20    3.70
   2   6  -8   20.10    4.10
  -1  -6   8   14.70    3.00
   1  -6  -8   13.40    2.30
  -1  -6   8   14.40    3.50
   1   6  -8   14.10    3.10
  -1   6   8   11.70    2.50
   0  -6  -8    0.00    1.30
   0  -6   8    2.80    1.70
   0   6  -8    1.70    1.60
   0   6   8    0.80    1.50
  -1  -6  -8    2.80    1.80
   1  -6   8    1.50    1.40
  -1  -6  -8    1.80    1.80
   1   6   8    4.70    2.20
  -1   6  -8    1.00    1.20
  -2  -6  -8    3.30    2.30
  -2  -6  -8    3.00    2.00
  -2   6  -8    4.30    1.50
   2   6   8    1.90    1.90
  -3  -6  -8    3.00    2.20
   3   6   8    0.60    2.20
  -4  -6  -8   13.70    4.10
   4   6   8   24.00    5.10
  -5  -6  -8   14.00    4.50
   5   6   8   10.00    4.00
  -4  -7   8    1.70    2.80
   4   7  -8    2.20    3.00
  -3  -7   8    4.10    3.00
   3   7  -8    3.00    2.90
   2   7  -8   14.90    3.80
  -1  -7   8    8.70    2.80
   1  -7  -8    8.20    2.40
  -1   7   8    9.80    2.50
   1   7  -8   10.30    3.00
   0  -7  -8    2.50    1.90
   0  -7   8    1.90    1.90
   0   7   8    3.00    1.90
   0   7  -8    4.30    2.20
   1  -7   8   23.00    3.60
  -1  -7  -8   26.60    5.10
  -1   7  -8   30.10    4.00
   1   7   8   23.70    4.30
   2   7   8    0.80    2.00
  -2   7  -8    1.20    1.30
  -3  -7  -8   -1.90    2.10
   3   7   8    8.00    3.40
  -4  -7  -8    1.30    2.70
   4   7   8    3.50    3.20
   3   8  -8   -0.50    2.40
   2   8  -8   66.09    8.20
  -1  -8   8   28.20    5.70
   1  -8  -8   29.40    4.60
  -1   8   8   28.20    4.20
   1   8  -8   31.70    5.30
   0  -8  -8   19.20    4.30
   0  -8   8   27.50    4.80
   0   8   8   22.10    4.20
   0   8  -8   20.80    4.10
   1  -8   8    5.20    2.30
  -1  -8  -8    4.80    2.90
   1   8   8    0.60    2.00
  -1   8  -8    0.70    1.70
   2   8   8   -1.60    1.70
  -2   8  -8    1.20    1.60
   3   8   8    7.00    3.70
  -7   0   9    8.00    3.40
  -7   0   9    3.80    2.90
  -6   0   9   -0.30    1.80
  -6   0   9   -1.90    1.90
  -5   0   9  236.88   12.50
  -5   0   9  235.78   12.80
   5   0  -9  234.18   12.70
   4   0  -9   -0.30    1.30
  -4   0   9   -0.10    1.40
  -4   0   9   -1.00    1.10
   4   0  -9    0.30    1.50
  -3   0   9  367.66   15.60
  -3   0   9  372.86   14.20
  -3   0   9  350.06   14.90
   3   0  -9  339.97   15.10
   3   0  -9  359.56   14.50
  -2   0   9   -0.30    0.70
   2   0  -9   -0.60    0.70
  -2   0   9    0.00    0.90
  -2   0   9   -0.90    0.50
   2   0  -9   -0.90    0.70
   1   0  -9   49.90    3.00
   0   0  -9   -0.40    0.40
   0   0   9    0.30    1.20
   0   0  -9   -0.50    0.30
   0   0   9   -0.90    0.30
  -2   0  -9   -0.90    0.70
  -2   0  -9   -0.10    0.70
   2   0   9    0.10    0.90
  -3   0  -9    5.90    1.80
  -3   0  -9   10.80    2.20
   3   0   9   12.50    2.60
  -4   0  -9    0.60    1.40
   4   0   9   -0.40    1.20
  -4   0  -9    1.50    1.50
  -5   0  -9   78.09    6.60
  -5   0  -9   84.29    7.10
   5   0   9   71.89    6.70
  -6   0  -9    2.90    2.30
  -6   0  -9    1.90    2.30
  -7   0  -9    1.30    2.40
  -7   0  -9    5.00    3.20
  -7  -1   9    4.70    3.20
  -7  -1   9    2.10    2.80
  -7   1   9    2.00    2.70
  -7   1   9    7.20    3.30
  -6  -1   9    0.30    2.20
  -6  -1   9   -0.20    2.20
  -6   1   9    4.40    2.80
  -6   1   9    0.40    2.10
  -5  -1   9   13.00    3.50
  -5  -1   9    8.60    2.90
   5  -1  -9   11.30    3.00
  -5   1   9    5.10    2.30
  -5   1   9    8.10    2.70
  -4  -1   9   75.09    6.20
   4  -1  -9   78.29    5.40
  -4  -1   9   82.89    6.10
   4   1  -9   80.89    6.20
  -4   1   9   80.09    5.60
  -4   1   9   83.89    5.70
   4   1  -9   73.89    5.60
  -3  -1   9   47.20    3.90
   3  -1  -9   51.69    3.70
  -3  -1   9   46.20    4.90
  -3  -1   9   55.29    4.50
   3   1  -9   49.40    4.40
   3   1  -9   50.29    4.00
  -3   1   9   58.09    4.20
  -3   1   9   53.59    3.80
  -2  -1   9    2.30    1.30
  -2  -1   9    1.30    1.20
   2  -1  -9    3.00    1.10
  -2  -1   9    0.90    1.00
  -2   1   9    2.00    1.00
   2   1  -9    1.50    1.20
   2   1  -9    1.50    1.10
  -2   1   9    3.50    1.20
   0  -1  -9   23.10    1.90
  -1  -1  -9   17.20    2.00
   1   1   9   10.00    1.60
  -2  -1  -9   30.30    3.70
  -2  -1  -9   31.00    3.70
  -2  -1  -9   26.30    3.10
   2   1   9   23.80    3.20
  -2   1  -9   23.90    2.60
  -2   1  -9   21.60    2.60
  -3  -1  -9  841.32   30.30
   3  -1   9  770.22   29.20
  -3  -1  -9  755.22   29.70
  -3  -1  -9  785.72   30.30
  -3   1  -9  766.52   29.00
   3   1   9  748.83   30.10
  -3   1  -9  777.22   29.30
  -4  -1  -9    1.40    1.70
  -4  -1  -9    3.20    1.90
   4  -1   9    2.00    1.30
   4   1   9    3.00    1.50
  -4   1  -9    2.70    1.70
  -4   1  -9    0.30    1.20
   5  -1   9   94.09    7.40
  -5  -1  -9   90.79    7.50
  -5  -1  -9  101.29    8.10
  -5   1  -9   84.29    6.70
  -5   1  -9  102.39    7.30
  -6  -1  -9    2.50    2.30
  -6  -1  -9    1.60    2.50
  -6   1  -9    7.90    3.10
  -6   1  -9   10.00    2.90
  -7  -1  -9    0.00    2.80
  -7  -1  -9   -0.10    2.60
  -7   1  -9    3.80    2.80
  -7   1  -9    5.80    3.30
  -7  -2   9    0.40    2.70
  -7  -2   9   -0.70    2.50
  -7   2   9    0.20    2.50
  -7   2   9   -0.90    1.90
  -6  -2   9   25.10    5.00
   6  -2  -9   11.90    3.60
  -6  -2   9   15.90    4.20
  -6   2   9   16.90    3.70
  -6   2   9   18.30    3.70
   5  -2  -9   68.49    5.30
  -5  -2   9   65.59    7.20
  -5  -2   9   72.39    7.80
  -5   2   9   60.59    5.40
  -5   2   9   81.39    5.90
   5   2  -9   82.69    9.00
   4  -2  -9   15.70    2.40
  -4  -2   9   11.80    2.50
  -4  -2   9   14.30    3.40
  -4  -2   9   14.00    3.20
   4   2  -9   11.40    2.60
  -4   2   9   16.70    2.70
  -4   2   9   20.20    2.90
  -3  -2   9  125.29    8.00
  -3  -2   9  123.69    7.70
  -3  -2   9  129.49    7.70
   3   2  -9  131.79    7.50
  -3   2   9  135.19    6.60
  -3   2   9  141.79    6.70
  -2  -2   9   88.59    5.90
  -2  -2   9   86.59    5.50
  -2  -2   9   79.79    5.50
  -2   2   9   82.09    4.30
  -2   2   9   80.79    4.40
   2   2  -9   83.99    5.60
   2   2  -9   88.49    5.40
  -1  -2   9   60.79    4.20
  -1  -2   9   64.79    4.00
   1  -2  -9   60.09    3.00
   1  -2  -9   64.79    3.10
  -1  -2   9   61.69    4.30
   1   2  -9   60.09    3.90
  -1   2   9   60.59    3.50
   1   2  -9   55.59    4.00
   0  -2  -9   40.90    2.90
   0  -2  -9   38.60    3.00
   0  -2  -9   40.70    2.90
   0  -2   9   41.70    2.90
   0   2   9   37.60    2.40
  -1  -2  -9   67.99    4.40
  -1  -2  -9   62.89    4.00
  -1  -2  -9   56.19    4.10
   1   2   9   65.49    4.20
  -1   2  -9   62.09    3.50
  -2  -2  -9   24.00    3.70
  -2  -2  -9   21.40    3.00
  -2  -2  -9   12.80    2.60
   2   2   9   17.50    2.80
   2   2   9   22.40    2.90
  -2   2  -9   26.10    2.70
  -2   2  -9   24.10    2.40
  -3  -2  -9   35.60    4.80
  -3  -2  -9   40.30    4.90
  -3  -2  -9   29.30    4.00
   3   2   9   24.30    3.50
  -3   2  -9   33.20    2.80
   3   2   9   28.00    4.20
  -3   2  -9   33.60    2.90
  -4  -2  -9    0.10    1.50
  -4  -2  -9    2.00    1.80
  -4  -2  -9    2.10    1.80
   4  -2   9    2.40    1.40
  -4   2  -9    1.20    1.30
  -4   2  -9    1.20    1.20
   4   2   9    2.60    1.80
   4   2   9    0.30    1.00
   5  -2   9   29.30    4.30
  -5  -2  -9   34.50    5.40
  -5  -2  -9   37.10    5.80
  -5   2  -9   40.90    4.80
  -5   2  -9   28.30    4.00
  -6  -2  -9   11.70    3.90
  -6  -2  -9    7.60    3.20
  -6   2  -9   21.10    4.10
  -6   2  -9   15.40    3.40
  -7  -2  -9    4.90    3.50
  -7  -2  -9   -1.50    2.40
  -7   2  -9    1.90    2.30
  -7   2  -9    0.50    2.50
  -6  -3   9    1.70    2.50
  -6  -3   9    0.30    2.80
   6  -3  -9    1.00    1.70
  -6   3   9   -0.50    1.90
  -6   3   9    2.00    1.90
   5  -3  -9    2.60    1.40
  -5  -3   9    0.30    2.10
  -5  -3   9   -1.60    1.80
   5   3  -9   -0.90    2.20
  -5   3   9    1.90    1.70
  -5   3   9    1.00    1.50
  -4  -3   9  180.08   10.50
  -4  -3   9  182.58   11.30
  -4   3   9  182.28    8.70
   4   3  -9  179.78   10.60
  -4   3   9  183.58    8.60
  -3  -3   9    0.40    1.50
  -3  -3   9    0.50    1.40
  -3  -3   9    0.70    1.40
  -3   3   9    2.40    1.10
   3   3  -9    1.60    1.50
  -3   3   9    1.50    0.90
  -3   3   9    0.10    0.80
   3   3  -9    1.60    1.60
  -2  -3   9  115.09    7.10
  -2  -3   9  109.39    6.50
  -2  -3   9  100.99    6.80
   2   3  -9  110.89    6.90
  -2   3   9  115.49    5.20
   2   3  -9  117.49    6.80
  -2   3   9  110.19    5.20
  -2   3   9   93.69    4.90
  -1  -3   9   81.29    4.90
  -1  -3   9   74.59    5.30
  -1  -3   9   86.49    5.50
  -1   3   9   78.79    4.30
   1   3  -9   74.59    5.00
   0  -3  -9    1.30    0.90
   0  -3   9    0.10    0.90
   0  -3  -9    1.10    0.90
   0  -3   9    1.00    1.00
   0   3   9   -1.20    0.80
   0   3  -9    0.70    0.90
  -1  -3  -9   14.40    2.40
  -1  -3  -9   12.70    2.60
  -1  -3  -9   12.70    2.20
   1  -3   9   13.40    1.80
   1   3   9   13.10    2.40
  -1   3  -9    9.90    1.60
   1   3   9   14.60    2.40
  -2  -3  -9   20.30    3.40
  -2  -3  -9   28.40    3.80
   2  -3   9   27.20    2.10
  -2  -3  -9   24.60    3.40
  -2   3  -9   31.90    2.40
   2   3   9   34.70    4.30
   2   3   9   31.00    3.80
  -3  -3  -9  206.98   11.20
  -3  -3  -9  229.18   12.00
  -3  -3  -9  220.58   11.90
  -3   3  -9  217.68    9.40
   3   3   9  223.78   11.30
   3   3   9  206.48   11.50
  -4  -3  -9    1.50    2.00
  -4  -3  -9    0.60    2.00
  -4   3  -9    0.70    1.10
  -4   3  -9    0.90    1.30
   4   3   9    7.10    2.60
  -5  -3  -9   12.50    3.80
   5  -3   9   14.80    2.80
  -5  -3  -9   16.30    4.10
   5   3   9    9.40    3.00
  -5   3  -9   12.70    2.60
  -5   3  -9   11.00    2.60
  -6  -3  -9   15.10    4.60
   6  -3   9   17.60    3.60
  -6  -3  -9   17.40    5.00
  -6   3  -9   20.80    3.80
  -6   3  -9   15.90    3.40
   6  -4  -9   27.10    3.90
  -6  -4   9   31.50    6.20
  -6  -4   9   18.10    5.00
  -5  -4   9   18.00    4.60
  -5  -4   9   15.60    4.10
  -5   4   9   14.50    2.60
   5   4  -9   21.00    4.50
  -5   4   9   22.50    2.80
  -4  -4   9   26.90    4.90
  -4  -4   9   20.10    4.10
   4   4  -9   29.80    5.00
  -4   4   9   22.70    2.50
  -4   4   9   18.00    2.50
  -3  -4   9  267.47   14.00
  -3  -4   9  249.18   13.00
  -3  -4   9  258.07   13.80
   3   4  -9  231.48   12.80
  -3   4   9  274.87   10.70
  -3   4   9  268.37   10.30
  -2  -4   9   41.40    4.90
  -2  -4   9   33.80    4.20
  -2  -4   9   36.70    4.90
  -2   4   9   34.60    2.50
  -2   4   9   40.90    2.70
   2   4  -9   32.00    4.20
  -1  -4   9  173.68    8.60
  -1  -4   9  184.28    9.70
  -1  -4   9  178.58    9.20
   1   4  -9  166.58    8.80
  -1   4   9  176.18    8.00
   0  -4  -9  153.28    7.80
   0  -4  -9  162.18    7.80
   0  -4   9  159.98    8.10
   0  -4   9  151.48    7.80
   0   4   9  162.08    7.80
   0   4  -9  152.38    7.70
  -1  -4  -9   25.00    3.10
  -1  -4  -9   20.00    3.10
  -1  -4  -9   18.00    3.00
   1  -4   9   22.30    2.60
   1   4   9   20.80    3.20
  -1   4  -9   22.50    2.60
  -2  -4  -9    8.20    2.40
   2  -4   9    5.90    1.10
  -2  -4  -9    2.90    1.70
  -2  -4  -9    4.10    1.80
   2   4   9    4.90    2.00
  -2   4  -9    4.50    1.20
  -2   4  -9    8.30    1.60
  -3  -4  -9   16.10    3.30
  -3  -4  -9   12.50    3.20
  -3  -4  -9   15.30    3.60
  -3   4  -9   14.40    2.10
   3   4   9   11.00    3.00
  -4  -4  -9    2.80    2.10
  -4  -4  -9    9.30    3.00
  -4   4  -9    5.50    1.50
   4   4   9    6.90    2.80
  -5  -4  -9   21.60    4.60
  -5  -4  -9   35.90    6.10
   5   4   9   41.00    6.30
  -5   4  -9   33.10    3.80
   6  -4   9    0.10    1.60
  -6  -4  -9   -1.80    2.30
  -6  -4  -9    0.80    2.80
  -6   4  -9    0.20    1.60
  -6  -5   9   -1.60    2.70
  -6  -5   9    4.80    3.40
  -5  -5   9    0.90    2.50
  -5  -5   9   -0.10    2.40
   5   5  -9    3.90    3.00
  -5   5   9   -0.60    1.40
  -4  -5   9    8.20    2.90
  -4  -5   9    8.80    3.60
   4   5  -9    3.20    2.60
  -3  -5   9   47.10    6.10
  -3  -5   9   38.60    5.20
   3   5  -9   45.90    6.00
  -2  -5   9   51.19    6.10
  -2  -5   9   53.39    6.10
  -2  -5   9   68.99    6.60
   2   5  -9   55.89    6.10
  -1  -5   9   15.10    3.10
   1  -5  -9   20.20    2.40
  -1  -5   9   19.60    3.30
  -1   5   9   24.00    2.80
   1   5  -9   17.00    3.00
   0  -5  -9    1.80    1.20
   0  -5  -9    0.20    1.10
   0  -5   9    0.80    1.40
   0  -5   9   -0.20    1.10
   0   5  -9    2.40    1.40
   0   5   9    1.10    1.30
  -1  -5  -9   12.30    2.90
   1  -5   9    8.40    1.70
  -1  -5  -9   10.90    2.50
  -1   5  -9    7.60    1.80
   1   5   9    7.50    2.20
  -2  -5  -9    2.20    1.90
  -2  -5  -9   -0.20    1.80
  -2  -5  -9   -0.80    1.40
  -2   5  -9    0.30    0.90
   2   5   9    1.00    1.60
  -3  -5  -9   11.20    3.40
  -3  -5  -9    9.60    3.10
   3   5   9    9.60    3.00
  -3   5  -9   13.90    2.10
  -4  -5  -9   12.20    3.80
  -4  -5  -9    6.90    2.80
  -4   5  -9    7.20    1.60
   4   5   9   14.20    4.10
  -5  -5  -9    3.00    2.70
  -5  -5  -9    5.70    3.00
  -5   5  -9    6.60    1.80
   5   5   9    3.80    3.10
  -6  -5  -9   18.00    4.90
  -6  -5  -9    8.30    3.60
  -6   5  -9    5.50    2.10
  -5  -6   9    1.10    3.00
   5   6  -9    4.20    3.30
  -4  -6   9   -0.70    2.20
   4   6  -9    2.20    2.40
  -3  -6   9   29.80    5.10
   3   6  -9   36.80    5.70
  -2  -6   9   96.89    8.60
  -2  -6   9  101.79    7.90
   2   6  -9  107.19    7.90
  -1  -6   9    4.30    2.50
  -1  -6   9    3.90    2.00
   1  -6  -9    0.80    1.20
   1   6  -9    1.80    1.90
  -1   6   9    1.70    1.40
   0  -6   9  259.97   13.20
   0  -6  -9  262.17   12.90
   0   6   9  262.57   12.50
   0   6  -9  280.87   12.80
  -1  -6  -9   29.20    4.30
  -1  -6  -9   29.40    4.40
   1   6   9   25.20    4.10
  -1   6  -9   27.80    3.50
  -2  -6  -9    4.20    2.50
  -2  -6  -9    2.30    2.40
   2   6   9    4.50    2.30
  -2   6  -9    0.20    1.00
  -3  -6  -9   -0.40    1.80
   3   6   9   -1.40    2.00
  -3   6  -9    1.30    1.10
  -4  -6  -9    2.60    2.50
   4   6   9   -0.70    2.00
  -5  -6  -9    0.70    2.50
   5   6   9    1.20    3.10
  -4  -7   9    4.10    3.20
   4   7  -9    2.90    2.70
  -3  -7   9  136.59   10.30
   3   7  -9  123.79   10.00
   2   7  -9   -0.30    1.90
   1  -7  -9   15.60    3.00
  -1  -7   9   12.50    3.30
   1   7  -9   12.50    3.30
  -1   7   9   13.50    2.80
   0  -7  -9   -0.50    1.50
   0  -7   9   -1.00    1.70
   0   7   9    0.80    1.90
   0   7  -9   -0.40    1.60
  -1  -7  -9   14.80    3.80
   1  -7   9    7.60    2.40
  -1   7  -9   12.30    2.70
   1   7   9   14.90    3.60
  -2   7  -9    7.00    2.00
   2   7   9    9.20    3.20
  -3  -7  -9    7.40    3.70
   3   7   9    0.10    2.30
  -4  -7  -9    8.00    3.60
   4   7   9    7.70    3.70
   3   8  -9   12.50    4.10
   2   8  -9    3.00    2.50
   1  -8  -9   13.50    3.20
  -1  -8   9   14.20    4.40
   1   8  -9   16.10    4.00
  -1   8   9   11.70    3.00
   0  -8   9    5.10    2.70
   0  -8  -9    3.20    2.00
   0   8   9    7.70    2.80
   0   8  -9    6.50    2.50
  -1  -8  -9    3.30    2.50
   1  -8   9    5.20    2.50
  -1   8  -9    4.50    2.20
   1   8   9    0.70    2.30
  -2   8  -9    2.30    1.70
   2   8   9    0.20    2.30
   3   8   9    1.40    2.70
  -7   0  10   -0.60    2.20
  -7   0  10    0.60    2.50
  -6   0  10    3.10    2.30
  -6   0  10    1.80    2.20
  -5   0  10    3.40    2.10
  -5   0  10    2.80    2.20
   5   0 -10    2.00    1.90
   4   0 -10   13.00    2.40
  -4   0  10    9.60    2.50
  -4   0  10    9.60    2.50
   4   0 -10    9.30    2.40
  -3   0  10    0.90    1.20
  -3   0  10    0.40    1.20
  -3   0  10    0.20    0.80
   3   0 -10    0.30    1.10
   3   0 -10   -0.20    1.00
   2   0 -10   48.20    3.60
  -2   0  10   44.40    3.40
   2   0 -10   41.80    3.00
  -2   0  10   45.00    3.30
  -2   0  10   41.90    3.00
  -1   0  10   -0.80    0.60
  -1   0  10    0.70    0.60
   1   0 -10    0.50    0.70
   1   0 -10   -0.40    0.80
  -1   0  10    0.00    0.50
  -1   0 -10    0.10    0.50
   1   0  10   -0.10    0.80
  -1   0 -10   -0.30    0.50
  -2   0 -10   43.20    3.40
  -2   0 -10   44.60    3.50
   2   0  10   45.30    3.70
   3   0  10    0.80    1.20
  -3   0 -10    0.50    1.10
  -3   0 -10    1.00    1.20
   4   0  10  126.69    8.20
  -4   0 -10  138.19    8.20
  -4   0 -10  132.79    8.30
  -5   0 -10    2.20    2.00
   5   0  10    0.00    1.60
  -5   0 -10   -1.00    1.60
  -6   0 -10   -1.50    1.80
  -6   0 -10   -2.10    1.80
  -7   0 -10   -1.70    2.00
  -7   0 -10    3.20    2.60
  -7  -1  10   -1.40    2.20
  -7  -1  10   -0.90    2.20
  -7   1  10    2.60    2.60
  -7   1  10    0.70    2.50
  -6  -1  10   18.90    4.50
  -6  -1  10   21.50    4.70
  -6   1  10   26.00    4.50
  -6   1  10   22.90    4.50
  -5  -1  10    5.80    2.80
   5  -1 -10    2.80    2.10
  -5  -1  10    4.40    2.50
  -5   1  10    2.70    1.90
  -5   1  10    2.80    2.00
  -4  -1  10   63.69    5.60
   4  -1 -10   63.89    4.90
  -4  -1  10   63.99    5.40
  -4   1  10   58.39    4.80
  -4   1  10   55.89    4.80
   4   1 -10   63.39    5.10
   4   1 -10   54.49    5.20
   3  -1 -10   -0.10    0.80
  -3  -1  10   -0.50    1.40
  -3  -1  10   -0.50    0.90
  -3  -1  10   -1.70    1.10
   3   1 -10   -0.90    1.20
  -3   1  10   -1.40    0.80
  -3   1  10   -1.00    0.90
   3   1 -10   -0.50    1.00
   2  -1 -10   44.90    3.10
  -2  -1  10   41.40    4.30
  -2  -1  10   41.70    3.40
  -2  -1  10   40.60    3.40
  -2   1  10   41.30    3.20
   2   1 -10   44.80    3.80
   2   1 -10   47.60    3.50
  -2   1  10   42.00    3.00
  -1  -1  10  124.59    5.80
   1   1 -10   96.29    5.80
   1   1 -10  135.69    5.90
   0  -1  10  409.06   17.20
   0  -1 -10  523.55   17.60
  -1  -1 -10    2.30    1.00
  -1  -1 -10   -0.50    0.40
  -1  -1 -10    1.10    0.80
  -1   1 -10    0.20    0.50
   1   1  10    1.00    0.90
  -2  -1 -10    2.60    1.20
  -2  -1 -10    0.50    1.00
  -2  -1 -10    1.30    1.10
   2   1  10    2.70    1.40
  -2   1 -10    2.20    1.10
  -2   1 -10    1.10    0.90
  -3  -1 -10   10.90    2.60
  -3  -1 -10    9.90    2.30
  -3  -1 -10   12.00    2.50
   3  -1  10   10.50    2.20
  -3   1 -10    6.50    1.80
  -3   1 -10   13.90    2.50
   3   1  10    9.60    2.30
   4  -1  10    7.00    2.20
  -4  -1 -10    8.30    2.60
  -4  -1 -10    5.90    2.30
  -4   1 -10    5.30    1.90
  -4   1 -10    8.10    2.20
   4   1  10    4.10    2.00
  -5  -1 -10    6.00    2.80
   5  -1  10    3.10    2.00
  -5  -1 -10    5.00    2.50
  -5   1 -10    2.40    2.10
  -5   1 -10    5.10    2.30
  -6  -1 -10    3.00    2.40
  -6  -1 -10    1.10    2.00
  -6   1 -10    3.40    2.20
  -6   1 -10    0.50    1.80
  -7  -1 -10    5.20    3.30
  -7  -1 -10    1.80    2.70
  -7   1 -10    2.30    2.40
  -7   1 -10    4.60    2.70
  -7  -2  10   11.10    4.20
  -7  -2  10    9.20    3.90
  -7   2  10    6.00    3.20
  -7   2  10    3.70    2.90
  -6  -2  10   10.40    3.50
  -6  -2  10   12.80    4.10
  -6   2  10    8.40    3.10
  -6   2  10    7.50    2.70
  -5  -2  10   38.70    5.70
   5  -2 -10   40.60    4.80
  -5  -2  10   40.60    5.70
  -5   2  10   40.00    4.90
  -5   2  10   44.10    5.00
  -4  -2  10  147.09    8.60
  -4  -2  10  136.39    8.80
   4  -2 -10  151.18    7.50
  -4  -2  10  149.99    9.60
   4   2 -10  148.79    8.80
  -4   2  10  147.39    7.90
  -4   2  10  141.09    7.70
  -3  -2  10   27.20    3.90
   3  -2 -10   24.70    2.20
  -3  -2  10   25.90    3.70
  -3  -2  10   23.60    3.80
  -3   2  10   25.00    2.90
  -3   2  10   24.60    2.90
   3   2 -10   26.00    3.50
  -2  -2  10  202.48   10.50
  -2  -2  10  225.68   10.60
  -2  -2  10  228.38   11.00
  -2   2  10  227.78    9.50
  -2   2  10  237.48    9.40
   2   2 -10  218.78   10.80
   2   2 -10  217.28   10.30
  -1  -2  10   87.59    5.30
   1  -2 -10   78.89    4.10
  -1  -2  10   93.69    5.60
   1  -2 -10   89.79    4.30
  -1  -2  10   86.89    4.90
   1   2 -10   89.39    5.00
   1   2 -10   89.39    5.30
  -1   2  10   85.39    4.50
   0  -2 -10   43.40    3.50
   0  -2  10   59.29    3.70
   0  -2 -10   51.89    3.50
   0  -2 -10   56.79    3.60
   0   2  10   55.49    3.20
  -1  -2 -10    1.60    1.10
  -1  -2 -10    2.50    1.10
  -1  -2 -10    3.20    1.30
  -1   2 -10    2.30    0.90
   1   2  10    2.30    1.10
  -2  -2 -10   13.60    2.50
  -2  -2 -10    9.90    2.60
  -2  -2 -10   17.80    3.20
   2   2  10   17.30    3.20
  -2   2 -10   16.40    2.10
  -3  -2 -10    2.10    1.70
  -3  -2 -10    4.00    1.80
  -3  -2 -10    3.50    1.80
  -3   2 -10    1.70    1.10
  -3   2 -10    2.80    1.20
   3   2  10    2.50    1.40
   4  -2  10   77.09    5.20
  -4  -2 -10   66.99    6.20
  -4  -2 -10   65.79    6.80
  -4  -2 -10   87.39    6.70
  -4   2 -10   75.39    5.30
  -4   2 -10   80.29    5.30
   5  -2  10   12.20    3.00
  -5  -2 -10   15.00    3.80
  -5  -2 -10   11.50    3.30
  -5   2 -10   13.20    2.90
  -5   2 -10   15.30    3.20
  -6  -2 -10    3.90    2.80
  -6  -2 -10    7.90    3.60
  -6   2 -10    8.10    2.80
  -6   2 -10   10.50    3.00
  -7  -2 -10   -2.20    2.10
  -7  -2 -10   -3.40    2.60
  -7   2 -10    0.40    2.30
  -7   2 -10    2.60    2.20
   6  -3 -10    4.30    2.30
  -6  -3  10    2.30    2.70
  -6  -3  10    1.50    2.50
  -6   3  10    0.80    1.70
  -6   3  10    2.20    2.10
  -5  -3  10    0.50    2.10
   5  -3 -10    0.20    1.20
  -5  -3  10   -0.90    1.70
  -5   3  10   -0.40    1.30
   5   3 -10    0.40    2.20
  -5   3  10   -0.70    1.70
  -4  -3  10   86.39    7.10
  -4  -3  10  102.19    8.00
  -4   3  10   95.19    5.70
  -4   3  10   90.29    5.50
   4   3 -10  106.49    7.50
  -3  -3  10   81.59    6.00
  -3  -3  10   80.39    6.40
  -3  -3  10   74.79    6.20
   3   3 -10   73.89    5.60
  -3   3  10   75.99    4.40
   3   3 -10   81.59    6.50
  -3   3  10   79.69    4.30
  -3   3  10   54.79    3.80
  -2  -3  10  114.79    7.50
  -2  -3  10  122.19    7.60
  -2  -3  10  119.49    7.00
  -2   3  10  122.79    5.80
   2   3 -10  113.69    7.00
  -2   3  10  123.39    5.70
   2   3 -10  126.19    7.60
  -1  -3  10   86.79    5.20
   1  -3 -10   80.39    4.00
  -1  -3  10   80.19    5.50
  -1  -3  10   85.39    5.70
   1   3 -10   76.89    5.10
  -1   3  10   88.99    4.60
   0  -3 -10  382.76   15.80
   0  -3  10  406.36   16.00
   0  -3 -10  399.26   15.90
   0   3 -10  400.06   15.80
  -1  -3 -10    0.70    1.10
  -1  -3 -10    0.30    0.90
  -1  -3 -10    0.50    1.10
   1  -3  10    0.50    0.80
   1   3  10    1.60    1.20
   1   3  10   -0.40    1.00
  -1   3 -10    1.20    0.80
  -2  -3 -10   19.90    3.10
  -2  -3 -10   11.00    2.80
   2  -3  10   17.20    2.00
  -2  -3 -10   19.90    3.60
   2   3  10   18.60    3.20
  -2   3 -10   15.20    2.00
   2   3  10   17.30    3.10
  -3  -3 -10   -0.20    1.50
  -3  -3 -10    3.10    1.80
  -3  -3 -10    1.70    1.60
  -3   3 -10    1.70    1.10
   3   3  10    1.80    1.60
   3   3  10    3.90    2.00
  -4  -3 -10   13.40    3.40
  -4  -3 -10    5.70    2.60
   4   3  10   10.40    3.20
  -4   3 -10   11.40    2.20
  -4   3 -10   12.50    2.30
  -5  -3 -10    0.20    2.10
   5  -3  10    0.20    1.40
  -5  -3 -10    0.00    1.90
  -5   3 -10   -0.40    1.30
  -5   3 -10   -0.40    1.20
   5   3  10    3.50    2.50
  -6  -3 -10    9.30    3.40
  -6  -3 -10    7.10    3.40
   6  -3  10    7.10    2.60
  -6   3 -10    9.00    2.80
  -6   3 -10    8.80    2.80
  -6  -4  10   -1.10    2.10
   6  -4 -10    1.40    1.80
  -6  -4  10    2.30    2.90
  -6   4  10    3.30    2.10
  -5  -4  10    2.30    2.40
  -5  -4  10    1.70    2.60
  -5   4  10    1.80    1.30
   5   4 -10   -0.80    2.00
  -5   4  10   -0.90    1.50
  -4  -4  10   28.60    5.00
  -4  -4  10   34.60    5.70
  -4   4  10   27.60    3.20
   4   4 -10   37.10    5.60
  -4   4  10   33.40    2.70
  -3  -4  10    1.20    1.60
  -3  -4  10    2.60    2.10
  -3  -4  10    3.30    1.90
  -3   4  10    1.10    0.90
  -3   4  10   -0.40    1.00
   3   4 -10    2.20    1.80
  -2  -4  10  138.99    8.70
  -2  -4  10  132.29    7.80
  -2  -4  10  136.69    8.50
  -2   4  10  136.19    6.30
  -2   4  10  134.89    6.20
   2   4 -10  131.79    8.20
  -1  -4  10  104.79    6.90
   1  -4 -10  109.39    5.10
  -1  -4  10   96.39    5.90
  -1  -4  10  103.69    6.60
  -1   4  10  106.59    5.60
   1   4 -10   99.99    6.30
   0  -4  10    7.90    1.90
   0  -4 -10    9.80    1.90
   0  -4 -10    6.70    1.70
   0  -4  10   10.30    2.40
   0   4  10    4.20    1.50
   0   4 -10    5.00    1.60
   1  -4  10    5.00    1.40
  -1  -4 -10   11.10    2.30
  -1  -4 -10    7.50    2.00
  -1  -4 -10    5.40    1.70
   1   4  10    9.40    2.20
  -1   4 -10    6.30    1.60
  -2  -4 -10    2.30    1.70
   2  -4  10    0.00    0.80
  -2  -4 -10   -1.20    1.20
  -2  -4 -10    1.60    1.60
   2   4  10    2.70    1.80
  -2   4 -10    0.10    0.80
  -2   4 -10    3.10    1.10
  -3  -4 -10    4.50    2.30
  -3  -4 -10    4.70    2.30
  -3  -4 -10    9.50    2.90
   3   4  10    7.30    2.50
  -3   4 -10   10.40    1.80
  -4  -4 -10   82.09    7.50
  -4  -4 -10   83.09    7.10
  -4   4 -10   83.69    5.20
   4   4  10   90.29    7.40
  -5  -4 -10   18.00    4.40
  -5  -4 -10   20.10    4.60
   5   4  10   16.90    4.20
  -5   4 -10   15.10    2.70
  -6  -4 -10   -3.40    2.10
   6  -4  10    0.80    1.70
  -6  -4 -10    2.40    2.90
  -6   4 -10    0.80    1.50
  -6  -5  10   -2.40    2.20
  -6  -5  10    6.00    3.40
  -5  -5  10   10.90    4.10
  -5  -5  10    8.40    3.80
  -5   5  10    6.00    1.90
   5   5 -10    9.40    3.70
  -4  -5  10   99.09    8.70
  -4  -5  10  110.69    8.50
  -4   5  10  104.69    5.70
   4   5 -10  111.39    8.90
  -3  -5  10  328.77   16.70
  -3  -5  10  314.17   15.60
  -3   5  10  309.77   11.90
   3   5 -10  324.17   16.20
  -2  -5  10    1.70    1.90
  -2  -5  10   -0.30    1.70
  -2  -5  10    3.10    2.30
   2   5 -10   -1.20    1.20
  -1  -5  10    9.70    2.70
   1  -5 -10    8.30    1.80
  -1  -5  10   10.00    2.60
   1   5 -10   10.00    2.40
   0  -5  10   11.30    2.60
   0  -5 -10    6.30    1.70
   0  -5  10    7.00    2.00
   0  -5 -10    7.00    2.00
   0   5 -10    7.00    2.00
   0   5  10    5.40    1.80
  -1  -5 -10    7.00    2.20
  -1  -5 -10    3.30    1.80
   1  -5  10   10.50    1.90
   1   5  10    7.30    2.40
  -1   5 -10   10.00    2.00
  -2  -5 -10   30.20    4.80
  -2  -5 -10   29.00    4.90
  -2  -5 -10   18.70    4.30
   2   5  10   25.90    4.10
  -2   5 -10   29.80    3.10
  -3  -5 -10    1.30    2.20
  -3  -5 -10    2.30    2.30
   3   5  10    0.70    2.20
  -3   5 -10    1.30    1.10
  -4  -5 -10    1.80    2.10
  -4  -5 -10    4.70    2.70
   4   5  10    2.30    2.60
  -4   5 -10    4.20    1.50
  -5  -5 -10    9.60    3.50
  -5  -5 -10    6.60    3.30
   5   5  10    9.40    3.60
  -5   5 -10   11.20    2.30
  -5  -6  10   -0.30    2.40
   5   6 -10   -4.70    2.30
  -4  -6  10   -0.90    2.20
   4   6 -10    7.70    3.40
  -3  -6  10   45.30    6.40
   3   6 -10   38.90    5.70
  -2  -6  10   66.39    7.30
  -2  -6  10   55.29    7.20
   2   6 -10   64.49    6.90
  -1  -6  10    0.90    1.90
   1  -6 -10    4.90    1.70
  -1  -6  10    6.10    2.40
   1   6 -10    4.20    2.20
   0  -6 -10   21.50    3.70
   0  -6  10   22.00    3.80
   0   6  10   23.90    3.70
   0   6 -10   27.00    3.80
   1  -6  10   -0.40    1.20
  -1  -6 -10    1.90    1.80
  -1  -6 -10   -1.10    1.40
  -1   6 -10    0.80    1.50
   1   6  10    0.10    1.70
  -2  -6 -10    3.10    2.10
  -2  -6 -10    7.50    2.90
  -2   6 -10    0.50    1.20
   2   6  10   -2.10    1.80
  -3  -6 -10   -0.80    2.20
  -3   6 -10    1.80    1.30
   3   6  10   -1.20    2.00
  -4  -6 -10   11.60    4.10
   4   6  10   11.80    3.90
  -5  -6 -10    1.20    2.60
   5   6  10   -0.90    2.60
  -4  -7  10   11.10    3.90
   4   7 -10    6.00    3.50
  -3  -7  10   45.70    6.70
   3   7 -10   48.30    7.00
   2   7 -10   20.70    4.40
   1  -7 -10    1.50    1.60
  -1  -7  10    1.20    2.00
  -1   7  10   -1.50    1.40
   1   7 -10   -0.20    1.70
   0  -7  10    0.70    1.70
   0  -7 -10   -0.60    1.60
   0   7 -10    0.20    1.60
   0   7  10    0.00    1.70
  -1  -7 -10    4.30    2.30
   1  -7  10    7.20    2.40
   1   7  10    8.30    3.20
  -1   7 -10    6.40    2.10
   2  -7  10    1.20    1.50
  -2   7 -10    0.20    1.50
   2   7  10    6.80    2.90
  -3  -7 -10   -1.50    2.30
   3   7  10   -2.00    2.20
  -4  -7 -10    5.50    3.70
   4   7  10    5.80    3.50
   3   8 -10    4.80    3.10
   2   8 -10   10.00    3.50
   1  -8 -10   23.40    4.20
   1   8 -10   13.90    3.70
   0  -8 -10   13.30    3.70
   0  -8  10   15.30    4.10
   0   8 -10    9.00    3.00
   0   8  10   16.30    3.80
  -1  -8 -10    7.30    4.10
   1  -8  10    4.90    2.50
  -1   8 -10    3.70    2.00
   1   8  10    3.50    2.60
   2   8  10    4.10    2.80
  -2   8 -10    3.90    2.10
  -3   8 -10    2.20    1.60
   3   8  10    1.50    2.70
  -7   0  11    2.70    2.90
  -7   0  11    2.90    2.50
  -6   0  11    1.30    2.20
  -6   0  11   -1.30    2.00
  -5   0  11  142.49    8.90
  -5   0  11  125.59    8.70
   5   0 -11  120.59    8.60
   4   0 -11    0.00    1.40
   4   0 -11   -2.10    1.10
  -4   0  11    0.10    1.50
  -4   0  11    2.60    1.90
   3   0 -11   43.30    3.90
  -3   0  11   43.40    3.60
   3   0 -11   39.10    3.80
  -3   0  11   44.70    4.30
  -3   0  11   42.40    4.60
  -2   0  11    0.90    1.10
  -2   0  11   -0.50    0.90
   2   0 -11    0.30    0.90
   2   0 -11    1.20    1.00
  -2   0  11    0.30    0.80
   0   0 -11    0.10    0.60
   0   0 -11    0.20    0.50
   0   0  11   -0.20    1.20
   0   0  11   -0.30    0.40
   2   0  11   -1.40    0.80
  -2   0 -11    0.10    0.90
  -2   0 -11    0.90    1.10
   3   0  11   27.00    3.70
  -3   0 -11   28.60    3.60
  -3   0 -11   25.00    3.70
   4   0  11    1.40    1.70
  -4   0 -11    0.20    1.50
  -4   0 -11   -0.30    1.30
  -5   0 -11  433.96   19.80
  -5   0 -11  420.86   19.50
  -6   0 -11    1.90    2.00
  -6   0 -11    0.90    1.80
  -7   0 -11   -0.10    2.40
  -7   0 -11   -0.90    2.10
  -7  -1  11   13.60    4.30
  -7  -1  11   10.50    4.10
  -7   1  11    4.60    2.80
  -7   1  11   11.00    3.60
  -6  -1  11   19.40    4.60
  -6  -1  11   21.80    4.50
  -6   1  11   15.90    4.00
  -6   1  11   22.70    4.40
   5  -1 -11    3.80    2.00
  -5  -1  11    0.90    2.10
  -5  -1  11    3.00    2.40
  -5   1  11    1.90    2.10
  -5   1  11    3.70    2.20
   4  -1 -11   48.40    4.30
  -4  -1  11   42.90    5.50
  -4  -1  11   55.09    5.80
  -4   1  11   51.69    4.50
   4   1 -11   46.10    5.00
  -4   1  11   51.89    4.60
   4   1 -11   45.50    5.60
  -3  -1  11    2.50    1.60
  -3  -1  11    6.10    1.80
  -3  -1  11    7.50    2.10
   3  -1 -11    5.50    1.60
   3   1 -11    4.90    1.80
  -3   1  11    4.20    1.50
   3   1 -11    5.70    2.10
  -3   1  11    6.30    1.80
  -2  -1  11  109.99    5.90
  -2  -1  11   93.69    5.80
   2  -1 -11  112.29    5.50
  -2  -1  11   87.49    5.80
  -2   1  11   96.49    5.40
   2   1 -11   99.19    6.10
  -2   1  11   99.59    5.30
   2   1 -11  102.49    5.70
   1  -1 -11  648.04   23.60
  -1  -1  11  595.44   23.60
  -1  -1  11  651.13   24.30
   1   1 -11  628.74   23.70
  -1   1  11  657.13   23.00
   0  -1 -11    0.30    0.70
   0  -1  11    0.10    0.70
   0  -1 -11    3.00    1.40
   0  -1 -11    0.30    0.90
   0  -1  11    2.10    1.50
   0   1 -11   -0.40    0.50
   0   1  11    0.30    0.80
   0   1  11    0.40    1.00
   0   1 -11    1.90    1.20
  -1  -1 -11   58.19    4.10
  -1  -1 -11   63.29    3.90
   1  -1  11   64.69    3.70
   1   1  11   45.40    3.70
  -2  -1 -11    3.50    1.50
  -2  -1 -11    0.10    1.00
  -2  -1 -11    1.30    1.20
   2   1  11    1.70    1.20
  -2   1 -11    3.80    1.30
  -2   1 -11    1.30    1.00
   3  -1  11  313.17   13.90
  -3  -1 -11  313.77   14.50
  -3  -1 -11  320.37   14.30
  -3  -1 -11  328.07   14.20
   3   1  11  316.97   14.70
  -3   1 -11  312.37   13.40
  -3   1 -11  287.87   13.50
  -4  -1 -11   -0.10    1.50
  -4  -1 -11   -0.50    1.30
   4  -1  11   -0.10    1.30
   4   1  11    0.90    1.60
  -4   1 -11   -2.00    0.90
  -4   1 -11   -0.70    1.10
  -5  -1 -11   12.40    3.50
   5  -1  11   17.00    3.90
  -5  -1 -11   17.00    3.90
  -5   1 -11   15.60    3.30
  -5   1 -11   18.90    3.70
  -6  -1 -11    0.10    2.10
  -6  -1 -11    0.10    1.80
  -6   1 -11    0.60    1.90
  -6   1 -11    0.80    1.90
  -7  -1 -11   17.20    4.80
  -7  -1 -11    9.70    3.80
  -7   1 -11   21.20    5.00
  -7   1 -11   18.20    4.50
  -7  -2  11    2.40    3.10
  -7  -2  11   -1.90    2.30
  -7   2  11    0.10    2.30
  -7   2  11   -0.70    2.30
  -6  -2  11    2.10    2.40
  -6  -2  11    2.90    3.00
  -6   2  11    1.40    1.90
  -6   2  11    0.50    2.20
   5  -2 -11    3.40    1.90
  -5  -2  11    5.20    2.60
  -5  -2  11    1.30    2.00
  -5   2  11   -0.60    1.90
  -5   2  11    4.70    1.90
   4  -2 -11    1.00    1.20
  -4  -2  11    0.30    1.30
  -4  -2  11    3.80    2.10
  -4  -2  11    1.10    1.90
  -4   2  11    1.00    1.40
   4   2 -11    0.10    1.00
  -4   2  11    3.50    1.70
   4   2 -11    3.30    2.00
   3  -2 -11  180.68    8.00
  -3  -2  11  186.08   10.00
  -3  -2  11  181.68   10.30
  -3  -2  11  185.18    9.80
   3   2 -11  171.38    9.30
  -3   2  11  185.08    8.50
  -3   2  11  173.18    8.50
  -2  -2  11  289.57   13.20
   2  -2 -11  268.17   10.90
   2  -2 -11  285.87   11.00
  -2  -2  11  292.47   12.70
  -2  -2  11  284.17   13.10
  -2   2  11  283.57   11.70
   2   2 -11  279.57   12.50
  -2   2  11  280.07   11.50
   2   2 -11  277.07   13.00
  -1  -2  11    7.00    1.80
   1  -2 -11   10.20    1.70
  -1  -2  11    8.90    1.80
   1  -2 -11   10.60    1.70
  -1  -2  11    6.70    1.80
   1   2 -11   11.10    2.10
  -1   2  11   10.60    1.80
   1   2 -11    6.70    1.60
   0  -2 -11   27.80    2.40
   0  -2  11   25.90    2.30
   0  -2 -11   35.30    3.60
   0  -2  11   26.50    3.00
   0  -2 -11   32.50    2.80
   0  -2 -11   28.80    2.60
   0   2  11   29.00    2.30
   0   2 -11   28.70    2.90
   0   2  11   27.50    2.20
  -1  -2 -11  391.16   16.40
  -1  -2 -11  407.76   16.70
  -1  -2 -11  401.96   16.00
  -1   2 -11  397.86   15.60
   1   2  11  401.46   16.30
  -2  -2 -11   50.39    4.20
  -2  -2 -11   51.59    4.50
  -2  -2 -11   53.59    4.60
  -2   2 -11   58.99    3.80
   2   2  11   55.29    4.50
  -3  -2 -11    0.60    1.40
  -3  -2 -11    0.60    1.30
  -3  -2 -11    0.90    1.70
   3   2  11    1.20    1.40
  -3   2 -11    0.20    1.00
  -3   2 -11   -0.30    0.90
  -4  -2 -11   30.00    4.80
  -4  -2 -11   30.80    4.70
   4  -2  11   26.40    3.50
  -4  -2 -11   33.90    5.10
  -4   2 -11   24.10    3.40
  -4   2 -11   21.90    3.20
   5  -2  11  305.87   15.10
  -5  -2 -11  307.77   16.50
  -5  -2 -11  328.67   16.50
  -5   2 -11  318.27   14.70
  -5   2 -11  298.27   14.70
  -6  -2 -11    4.90    2.90
  -6  -2 -11    1.30    2.60
  -6   2 -11    5.50    2.20
  -6   2 -11    1.80    2.00
  -7  -2 -11    2.20    3.20
  -7  -2 -11    3.70    3.00
  -7   2 -11   -1.00    1.80
  -7   2 -11    2.60    2.30
  -6  -3  11    2.30    2.80
  -6  -3  11    7.60    3.60
   6  -3 -11    5.00    2.50
  -6   3  11    6.60    2.40
  -6   3  11    1.30    2.30
  -5  -3  11   28.80    5.40
   5  -3 -11   29.00    3.70
  -5  -3  11   23.40    4.50
  -5   3  11   27.70    3.60
   5   3 -11   30.10    5.30
  -5   3  11   21.70    3.50
  -4  -3  11  129.99    8.80
  -4  -3  11  147.89    9.70
  -4   3  11  128.99    7.20
   4   3 -11  119.29    8.40
  -4   3  11  124.19    6.90
  -3  -3  11   26.40    3.90
  -3  -3  11   33.90    4.80
  -3  -3  11   24.00    4.20
  -3   3  11   28.70    2.60
   3   3 -11   28.00    4.00
  -3   3  11   38.70    3.50
   3   3 -11   39.20    5.40
  -2  -3  11   17.10    3.20
  -2  -3  11   16.90    2.90
  -2  -3  11   17.70    3.10
   2   3 -11   22.40    3.20
  -2   3  11   19.90    2.30
  -2   3  11   24.10    2.50
   2   3 -11   18.30    3.10
  -1  -3  11  939.31   34.90
  -1  -3  11  947.61   34.20
   1  -3 -11  890.71   33.00
  -1  -3  11  901.51   35.00
   1  -3 -11  932.61   33.00
  -1   3  11  932.11   33.50
   1   3 -11  934.81   34.40
   0  -3 -11  110.19    6.00
   0  -3  11  101.39    5.90
   0  -3 -11  103.79    5.90
   0   3 -11  116.09    5.90
  -1  -3 -11   47.20    3.70
   1  -3  11   47.20    3.30
  -1  -3 -11   46.40    4.00
  -1  -3 -11   44.10    3.90
  -1   3 -11   47.80    3.30
   1   3  11   39.40    3.50
   1   3  11   49.80    3.80
   1   3  11   43.80    3.60
  -2  -3 -11   16.00    2.90
  -2  -3 -11   14.60    3.00
  -2  -3 -11   14.70    2.90
   2  -3  11   17.80    2.20
   2   3  11   15.40    2.80
   2   3  11   20.90    3.40
  -2   3 -11   17.20    2.30
  -3  -3 -11   58.39    6.50
  -3  -3 -11   71.69    5.70
  -3  -3 -11   69.19    5.90
   3   3  11   64.79    5.40
   3   3  11   67.29    5.90
  -3   3 -11   70.89    4.40
  -4  -3 -11    1.70    1.70
  -4  -3 -11   -1.40    1.60
   4   3  11    0.40    2.00
  -4   3 -11   -1.00    1.00
  -4   3 -11    0.80    1.30
  -5  -3 -11    1.90    2.00
  -5  -3 -11    1.90    2.10
   5  -3  11    0.40    1.30
  -5   3 -11    3.20    1.80
  -5   3 -11    2.80    1.90
   6  -3  11   14.60    3.70
  -6  -3 -11   16.00    4.40
  -6  -3 -11   11.60    3.80
  -6   3 -11    9.60    2.90
  -6   3 -11   14.70    3.30
  -6  -4  11   32.00    6.10
   6  -4 -11   35.60    4.70
  -6  -4  11   34.70    6.50
  -6   4  11   23.00    3.70
  -5  -4  11   13.90    4.10
  -5  -4  11   25.30    5.40
  -5   4  11   26.00    3.20
   5   4 -11   23.40    5.00
  -5   4  11   10.90    2.40
  -4  -4  11   80.99    7.20
  -4  -4  11   88.99    7.90
   4   4 -11   85.09    7.40
  -4   4  11   89.59    5.00
  -4   4  11   85.49    5.30
  -3  -4  11    7.00    2.50
  -3  -4  11    8.30    2.50
  -3  -4  11   10.40    3.00
   3   4 -11    7.90    2.80
  -3   4  11   11.80    1.90
  -3   4  11    7.40    1.60
  -2  -4  11    5.00    2.10
  -2  -4  11    5.60    2.00
  -2  -4  11    3.80    1.90
  -2   4  11    4.60    1.20
  -2   4  11    3.50    1.20
   2   4 -11    4.90    2.00
   1  -4 -11   19.30    2.30
  -1  -4  11   19.60    3.60
  -1  -4  11   12.60    2.80
  -1  -4  11   14.80    2.50
  -1   4  11   17.80    2.40
   1   4 -11   18.50    3.20
   0  -4  11   21.40    3.00
   0  -4 -11   22.40    3.10
   0  -4 -11   22.10    2.90
   0  -4  11   19.00    3.00
   0   4 -11   25.30    3.20
   1  -4  11   35.00    3.10
  -1  -4 -11   38.20    4.30
  -1  -4 -11   35.40    4.40
  -1  -4 -11   39.90    4.10
   1  -4  11   31.90    2.90
   1   4  11   30.50    3.90
  -1   4 -11   39.60    3.20
  -2  -4 -11   47.20    5.00
   2  -4  11   43.80    2.90
  -2  -4 -11   47.60    4.70
  -2  -4 -11   45.20    5.20
  -2   4 -11   39.80    3.10
   2   4  11   36.90    4.50
  -3  -4 -11   15.40    3.80
  -3  -4 -11   10.60    3.00
  -3  -4 -11   11.60    3.20
   3   4  11   13.20    3.10
  -3   4 -11   13.20    2.20
  -4  -4 -11   17.20    4.10
  -4  -4 -11   11.10    3.20
  -4   4 -11   12.10    2.30
   4   4  11   12.80    3.50
  -5  -4 -11   18.20    4.20
  -5  -4 -11    8.30    3.30
  -5   4 -11   21.90    3.40
   5   4  11   10.60    3.50
   6  -4  11    4.10    2.40
  -6  -4 -11    3.30    3.20
  -6  -4 -11    6.70    3.60
  -6   4 -11    8.50    2.60
  -6  -5  11   -1.30    2.50
  -6  -5  11    0.30    3.00
  -6   5  11    1.30    1.70
  -5  -5  11   -0.10    2.70
  -5  -5  11    0.90    2.50
   5   5 -11    2.20    2.60
  -5   5  11    3.10    1.60
  -4  -5  11    0.60    2.20
  -4  -5  11    4.90    2.70
  -4   5  11    0.60    1.20
   4   5 -11    3.90    2.60
  -3  -5  11    3.10    2.20
  -3  -5  11    4.00    2.50
  -3   5  11    2.10    1.00
  -3   5  11    7.60    1.70
   3   5 -11    8.90    2.80
  -2  -5  11    1.60    1.80
  -2  -5  11   -0.50    1.60
   2   5 -11   -0.90    1.50
   1  -5 -11   41.10    3.30
  -1  -5  11   34.10    4.50
  -1  -5  11   35.60    4.90
   1   5 -11   33.90    4.40
   0  -5 -11   18.50    3.10
   0  -5  11   13.50    2.80
   0  -5 -11   16.20    2.70
   0  -5  11   14.20    2.70
   0   5  11   19.80    3.00
   0   5 -11   20.10    3.20
   1  -5  11    1.50    1.40
   1  -5  11    3.00    1.20
  -1  -5 -11    0.60    1.20
  -1  -5 -11    1.30    1.50
   1   5  11    2.50    1.60
  -1   5 -11    1.40    1.20
  -2  -5 -11    0.00    1.50
  -2  -5 -11    0.90    1.80
   2   5  11   -0.50    1.70
  -2   5 -11    0.70    0.90
  -3  -5 -11    1.80    2.40
  -3  -5 -11   -1.40    1.70
   3   5  11    3.70    2.40
  -3   5 -11    0.70    1.00
  -4  -5 -11   15.90    4.10
  -4  -5 -11   21.50    4.60
   4   5  11   15.40    4.00
  -4   5 -11   16.50    2.50
  -5  -5 -11    1.50    2.40
  -5  -5 -11   -2.10    2.40
  -5   5 -11   -0.60    1.20
   5   5  11    0.40    2.40
  -5  -6  11    2.40    3.00
   5   6 -11   -1.40    2.60
  -4  -6  11    5.90    2.70
   4   6 -11    4.70    2.90
  -3  -6  11    3.70    2.60
   3   6 -11    1.10    2.30
  -2  -6  11   22.40    4.40
  -2  -6  11   14.10    3.80
   2   6 -11   30.70    5.00
  -1  -6  11   19.10    3.70
   1  -6 -11   19.40    3.00
  -1  -6  11   12.50    3.20
   1   6 -11   19.00    3.70
   0  -6 -11   13.40    3.10
   0  -6  11   14.50    3.20
   0   6 -11   20.30    3.40
   0   6  11   13.90    2.90
  -1  -6 -11    1.50    1.70
   1  -6  11   -0.50    1.30
  -1  -6 -11    2.50    1.80
   1   6  11    1.60    2.00
  -1   6 -11    1.90    1.50
  -2  -6 -11    4.50    2.70
  -2  -6 -11    8.40    2.90
  -2   6 -11    6.20    1.90
   2   6  11    4.20    2.50
  -3  -6 -11    3.90    2.60
   3   6  11    2.20    2.20
  -3   6 -11    4.10    1.60
  -4  -6 -11   11.80    4.10
   4   6  11   13.00    4.00
  -5  -6 -11    0.20    2.90
   5   6  11    3.00    3.10
  -5   6 -11    0.40    1.30
  -4  -7  11    4.80    3.20
   4   7 -11   -0.10    2.40
  -3  -7  11   33.90    6.40
   3   7 -11   33.30    5.70
   2   7 -11   29.80    5.40
   1  -7 -11    0.90    1.60
  -1  -7  11    3.70    2.30
   1   7 -11    2.70    2.30
   0  -7 -11    3.50    2.20
   0  -7  11    6.10    2.50
   0   7  11    6.60    2.30
   0   7 -11   10.30    2.90
   1  -7  11   -0.50    1.50
  -1  -7 -11    2.10    1.90
   1   7  11   -1.80    1.90
  -1   7 -11    0.80    1.50
   2  -7  11    2.00    1.50
   2   7  11   -1.40    1.70
  -2   7 -11    1.40    1.60
  -3  -7 -11   17.10    6.90
   3   7  11    7.00    3.40
  -3   7 -11    7.20    1.90
  -4  -7 -11    1.80    2.80
   4   7  11    4.40    2.90
   3   8 -11    2.20    2.70
   2   8 -11   20.60    4.90
   1  -8 -11   11.70    3.10
   1   8 -11   11.60    3.50
   0  -8 -11    2.60    2.00
   0  -8  11    0.20    2.10
   0   8  11   -1.80    1.70
   0   8 -11    2.70    2.20
   1  -8  11   -0.50    1.70
   1   8  11   -1.20    2.10
  -1   8 -11    1.40    1.90
   2   8  11   -0.10    2.50
  -2   8 -11    1.00    1.60
  -7   0  12   -0.90    2.20
  -7   0  12   -0.90    2.30
  -6   0  12   -1.80    1.90
  -6   0  12    1.70    2.40
  -5   0  12   -1.10    1.70
  -5   0  12   -1.30    1.90
   5   0 -12    0.60    2.30
  -4   0  12   53.99    5.60
  -4   0  12   49.70    5.50
   4   0 -12   50.59    4.30
   4   0 -12   48.90    4.70
  -3   0  12    1.60    1.30
   3   0 -12   -0.60    1.00
  -3   0  12    0.70    1.20
   3   0 -12   -0.90    1.10
   2   0 -12 1546.05   53.59
  -2   0  12 1484.65   54.09
  -2   0  12 1522.95   53.49
  -2   0  12 1515.25   53.79
   2   0 -12 1489.15   54.09
  -1   0  12   -0.20    0.50
  -1   0  12   -0.50    0.70
  -1   0  12    0.20    0.50
   1   0 -12    0.10    0.90
   1   0 -12   -0.80    0.60
   0   0  12    7.10    1.90
   0   0  12    0.50    0.70
   0   0 -12   -0.20    0.60
   0   0 -12    0.00    0.50
   1   0  12    1.80    1.00
  -1   0 -12    0.40    0.60
  -1   0 -12   -0.60    0.50
  -2   0 -12   60.19    4.50
   2   0  12   69.59    4.80
  -2   0 -12   60.79    4.30
  -3   0 -12   -0.60    1.00
   3   0  12    0.90    1.20
  -3   0 -12   -0.90    0.90
  -4   0 -12  112.39    7.50
  -4   0 -12  105.29    7.10
   4   0  12  105.69    7.50
  -5   0 -12    1.80    2.00
  -5   0 -12    0.40    1.70
  -6   0 -12   -0.20    2.00
  -6   0 -12    2.10    2.20
  -7   0 -12   -0.80    2.10
  -7   0 -12    5.10    3.10
  -7  -1  12    0.40    2.50
  -7  -1  12   -2.50    2.40
  -7   1  12    0.40    2.50
  -7   1  12   -2.00    2.20
  -6  -1  12   28.40    5.20
  -6  -1  12   39.80    5.80
  -6   1  12   49.10    6.20
  -6   1  12   45.40    6.00
   5  -1 -12    6.40    2.30
  -5  -1  12    9.00    2.80
  -5  -1  12    8.60    2.90
  -5   1  12   12.20    3.20
  -5   1  12    7.80    2.60
   4  -1 -12    2.50    1.60
  -4  -1  12   -0.90    1.60
  -4  -1  12   -0.70    1.40
  -4   1  12    1.10    1.60
  -4   1  12    1.60    1.60
   4   1 -12    1.60    1.80
   4   1 -12    0.60    1.50
  -3  -1  12   15.60    3.00
  -3  -1  12   20.20    3.10
   3  -1 -12   18.50    2.70
  -3  -1  12   17.90    2.80
  -3   1  12   19.70    2.90
  -3   1  12   22.00    2.90
   3   1 -12   13.00    2.80
   3   1 -12   14.00    2.60
   2  -1 -12  116.39    6.00
  -2  -1  12  115.69    6.40
  -2  -1  12  108.09    6.60
  -2  -1  12  114.29    6.30
  -2   1  12  108.99    5.80
   2   1 -12  100.39    6.40
  -2   1  12  113.69    6.10
   2   1 -12  117.29    6.30
  -1  -1  12    1.30    1.10
  -1  -1  12   -0.30    0.80
   1  -1 -12    1.70    1.00
  -1  -1  12    2.40    1.20
   1  -1 -12    2.60    1.20
  -1   1  12    1.10    0.80
  -1   1  12    1.70    0.80
  -1   1  12   -0.20    0.60
   1   1 -12    2.10    1.00
   1   1 -12    4.40    1.40
   0  -1  12  442.56   17.50
   0  -1 -12  431.76   16.70
   0  -1 -12  459.25   17.40
   0  -1  12  446.36   16.70
   0  -1 -12  441.76   17.30
   0   1 -12  454.45   17.30
   0   1  12  447.96   17.20
   0   1  12  358.56   16.70
  -1  -1 -12    7.80    1.80
   1  -1  12   13.10    1.80
  -1  -1 -12   14.60    2.30
  -1  -1 -12   10.30    1.90
   1   1  12   11.50    2.00
  -1   1 -12    6.00    1.30
  -2  -1 -12  978.50   37.20
  -2  -1 -12 1022.70   37.00
  -2  -1 -12 1021.00   37.50
  -2   1 -12  975.40   36.60
  -2   1 -12 1002.10   36.30
  -3  -1 -12   26.80    3.70
  -3  -1 -12   20.30    3.30
   3  -1  12   21.50    3.20
  -3  -1 -12   20.20    3.20
   3   1  12   21.10    3.50
  -3   1 -12   24.20    3.20
  -3   1 -12   23.80    3.30
   4  -1  12    2.30    1.50
  -4  -1 -12    0.50    1.50
  -4  -1 -12    1.90    1.80
  -4   1 -12    0.20    1.40
  -4   1 -12   -0.10    1.20
   4   1  12    0.60    1.60
  -5  -1 -12   14.00    3.70
  -5  -1 -12    7.90    2.90
   5  -1  12    8.10    2.80
  -5   1 -12    4.40    2.30
  -5   1 -12    9.50    2.90
  -6  -1 -12   17.70    4.10
  -6  -1 -12   27.90    5.40
  -6   1 -12   24.70    4.60
  -6   1 -12   22.10    4.50
  -7  -1 -12    2.20    2.60
  -7  -1 -12    5.50    3.30
  -7   1 -12    0.60    2.30
  -7   1 -12    2.50    2.80
  -7  -2  12   -1.40    2.90
  -7  -2  12    1.40    2.70
  -7   2  12    5.20    3.00
  -7   2  12   -1.20    2.20
  -6  -2  12   16.20    4.50
  -6  -2  12   16.70    4.50
  -6   2  12   37.40    5.20
  -6   2  12   25.10    4.30
  -5  -2  12  133.89    9.80
   5  -2 -12  163.68    9.00
  -5  -2  12  163.78   10.80
  -5   2  12  144.69    8.80
  -5   2  12  135.59    8.80
  -4  -2  12  172.08   10.30
  -4  -2  12  189.38   11.10
   4  -2 -12  188.58    9.00
  -4  -2  12  182.48   10.10
   4   2 -12  158.18    9.80
  -4   2  12  171.58    9.10
  -4   2  12  184.18    9.40
  -3  -2  12   41.10    5.00
  -3  -2  12   38.60    4.60
   3  -2 -12   42.00    3.20
  -3  -2  12   47.60    5.70
   3   2 -12   43.80    4.80
  -3   2  12   43.20    3.50
   3   2 -12   37.40    4.80
  -3   2  12   46.30    3.60
  -2  -2  12  208.58   10.00
  -2  -2  12  197.98   10.30
  -2  -2  12  223.18   10.70
   2  -2 -12  206.18    8.80
   2  -2 -12  202.08    8.60
   2   2 -12  203.48    9.90
  -2   2  12  203.68    9.00
  -2   2  12  205.18    9.20
   2   2 -12  192.28   10.20
   1  -2 -12    4.10    1.30
   1  -2 -12    4.40    1.30
  -1  -2  12    5.70    1.60
  -1  -2  12    4.40    1.50
  -1  -2  12    3.20    1.40
  -1   2  12    3.00    1.10
   1   2 -12    3.70    1.30
   1   2 -12    2.10    1.30
   0  -2  12   32.80    3.00
   0  -2 -12   27.50    2.70
   0  -2 -12   29.30    3.00
   0  -2  12   29.40    3.10
   0  -2 -12   31.30    2.60
   0  -2 -12   31.80    3.30
   0   2 -12   34.90    3.30
   0   2  12   24.80    2.20
   0   2  12   25.50    2.40
  -1  -2 -12   39.90    4.20
  -1  -2 -12   37.10    3.50
  -1  -2 -12   38.10    3.20
   1   2  12   38.80    3.40
  -1   2 -12   42.40    3.10
  -2  -2 -12  119.79    7.30
  -2  -2 -12  113.59    6.80
  -2  -2 -12  125.49    7.40
  -2   2 -12  115.79    6.10
   2   2  12  119.09    7.40
  -3  -2 -12   -0.50    1.30
  -3  -2 -12   -0.10    1.10
  -3  -2 -12    1.60    1.50
  -3   2 -12    0.60    1.00
   3   2  12    0.20    1.30
  -3   2 -12    2.60    1.20
  -4  -2 -12   83.59    6.60
   4  -2  12   84.39    5.70
  -4  -2 -12   83.49    7.00
  -4  -2 -12   67.79    6.20
  -4   2 -12   82.89    5.70
  -4   2 -12   72.49    5.50
   5  -2  12   11.20    3.00
  -5  -2 -12   13.30    3.60
  -5  -2 -12    3.80    2.40
  -5   2 -12    8.50    2.60
  -5   2 -12    9.50    2.70
  -6  -2 -12   -0.40    2.50
  -6  -2 -12    2.90    2.50
  -6   2 -12    1.30    1.80
  -6   2 -12   -0.70    1.80
  -6  -3  12   -0.40    2.20
   6  -3 -12   -1.00    2.00
  -6  -3  12    3.50    3.10
  -6   3  12    4.50    2.50
  -6   3  12    1.20    1.90
   5  -3 -12    2.90    1.70
  -5  -3  12    1.00    2.60
  -5  -3  12    1.70    2.00
  -5   3  12    0.90    1.80
   5   3 -12    5.80    3.00
  -5   3  12    3.90    1.80
  -4  -3  12    5.20    2.60
  -4  -3  12   13.00    3.40
   4  -3 -12    7.80    1.80
  -4   3  12   10.30    2.20
  -4   3  12   10.30    2.30
   4   3 -12   11.30    3.10
  -3  -3  12   88.29    6.90
  -3  -3  12   96.29    7.10
  -3  -3  12   86.89    6.50
  -3   3  12   95.59    5.30
   3   3 -12   90.59    6.60
   3   3 -12   90.99    7.00
  -3   3  12   92.29    5.30
  -2  -3  12    0.10    1.20
  -2  -3  12    1.30    1.40
  -2  -3  12    0.20    1.20
   2   3 -12    0.30    1.10
  -2   3  12    1.50    1.00
   2   3 -12   -0.40    1.00
  -2   3  12    0.30    0.80
  -1  -3  12  184.58    9.00
  -1  -3  12  185.88    9.40
  -1  -3  12  193.18    9.70
   1  -3 -12  159.98    7.90
   1  -3 -12  185.98    8.00
   1   3 -12  172.78    8.90
  -1   3  12  187.78    8.70
   0  -3 -12  267.07   11.90
   0  -3  12  283.07   12.10
   0  -3 -12  278.07   12.00
   0   3 -12  279.47   11.90
  -1  -3 -12   20.10    3.10
   1  -3  12   26.60    2.90
  -1  -3 -12   27.20    3.90
  -1  -3 -12   25.30    3.10
   1   3  12   13.50    2.60
   1   3  12   28.60    3.30
  -1   3 -12   26.20    2.90
   2  -3  12  303.87   12.40
  -2  -3 -12  306.97   14.50
  -2  -3 -12  314.67   13.90
  -2  -3 -12  299.97   14.50
  -2   3 -12  310.87   12.60
   2   3  12  294.57   13.70
   2   3  12  298.07   14.10
  -3  -3 -12  101.89    7.00
  -3  -3 -12   92.49    7.10
  -3  -3 -12   93.19    7.30
   3   3  12  105.39    7.40
   3   3  12   81.19    6.30
  -3   3 -12   94.49    5.50
  -4  -3 -12   45.50    6.20
  -4  -3 -12   46.10    5.80
  -4   3 -12   45.90    4.00
  -4   3 -12   43.50    4.00
   5  -3  12    2.70    1.80
  -5  -3 -12    5.00    2.60
  -5  -3 -12    6.10    2.80
  -5   3 -12    8.00    2.40
  -5   3 -12    3.70    1.90
  -6  -3 -12    5.60    3.20
  -6  -3 -12    4.70    3.10
  -6   3 -12    4.00    2.50
  -6   3 -12   -0.20    1.50
  -6  -4  12   13.60    4.50
  -6  -4  12   13.20    4.30
   6  -4 -12    8.80    2.60
  -6   4  12    9.60    2.80
  -5  -4  12    6.60    3.10
  -5  -4  12   -0.90    2.00
   5   4 -12   -1.70    2.50
  -5   4  12    1.50    1.50
  -5   4  12    5.30    1.90
  -4  -4  12    5.20    2.50
  -4  -4  12    6.00    2.80
  -4   4  12    5.20    1.70
   4   4 -12    8.60    3.20
  -4   4  12    4.80    1.70
  -3  -4  12  220.58   12.50
  -3  -4  12  220.78   13.90
  -3  -4  12  229.28   11.90
  -3   4  12  203.88    9.30
  -3   4  12  221.68    9.60
   3   4 -12  217.98   11.90
  -2  -4  12    8.70    2.50
  -2  -4  12   13.80    3.20
  -2  -4  12   10.00    2.80
  -2   4  12   14.70    2.10
   2   4 -12   18.20    3.40
  -1  -4  12   16.20    2.70
   1  -4 -12   20.40    2.60
  -1  -4  12   19.70    3.20
  -1  -4  12   11.40    2.60
  -1   4  12   17.60    2.50
   1   4 -12   18.00    3.00
   0  -4  12    3.40    1.50
   0  -4  12    3.00    1.60
   0  -4 -12    4.50    1.60
   0  -4 -12    4.10    1.70
   0   4 -12    1.10    1.20
  -1  -4 -12    1.20    1.30
  -1  -4 -12    1.20    1.20
  -1  -4 -12    3.40    1.90
   1  -4  12    0.30    0.90
   1  -4  12    0.90    1.50
   1   4  12    1.40    1.40
  -1   4 -12    1.50    1.20
  -2  -4 -12   38.00    4.60
  -2  -4 -12   32.60    4.80
  -2  -4 -12   33.20    4.80
   2  -4  12   31.60    2.60
  -2   4 -12   34.40    2.90
   2   4  12   31.90    4.30
  -3  -4 -12   38.10    5.90
  -3  -4 -12   50.69    5.80
  -3   4 -12   39.60    3.40
   3   4  12   51.49    6.10
  -4  -4 -12   -0.20    1.90
  -4  -4 -12    0.70    2.10
   4   4  12    3.40    2.60
  -4   4 -12    1.80    1.40
  -5  -4 -12   30.10    5.80
  -5  -4 -12   36.60    6.60
  -5   4 -12   23.30    3.60
  -6  -4 -12   23.70    5.80
  -6  -4 -12   28.50    6.20
   6  -4  12   24.60    4.20
  -6   4 -12   34.50    4.50
  -5  -5  12    8.20    3.50
  -5  -5  12    7.70    3.30
  -5   5  12    8.50    2.20
   5   5 -12   12.00    4.00
  -4  -5  12   30.70    5.40
  -4  -5  12   21.60    4.80
   4   5 -12   35.50    5.90
  -4   5  12   26.80    3.20
  -3  -5  12   33.60    5.00
  -3  -5  12   43.80    6.20
  -3   5  12   37.70    2.80
  -3   5  12   36.50    3.20
   3   5 -12   51.49    6.60
  -2  -5  12   14.90    3.50
  -2  -5  12   18.20    4.10
   2   5 -12    7.90    2.70
  -1  -5  12  140.79    9.10
   1  -5 -12  149.39    7.30
  -1  -5  12  149.49    8.80
   1   5 -12  135.69    8.30
   0  -5 -12  246.68   11.90
   0  -5  12  267.37   12.30
   0  -5 -12  267.77   12.40
   0  -5  12  258.17   12.70
   0   5 -12  261.77   12.30
   0   5  12  265.57   12.00
   1  -5  12    1.00    1.30
   1  -5  12    0.50    1.50
  -1  -5 -12    1.20    1.50
  -1  -5 -12    0.40    1.40
  -1   5 -12    1.80    1.20
   1   5  12    0.90    1.50
  -2  -5 -12   20.10    3.90
  -2  -5 -12   18.70    4.00
  -2   5 -12   18.20    2.70
   2   5  12   19.20    3.80
  -3  -5 -12   -0.20    2.20
  -3  -5 -12    0.80    2.10
   3   5  12    0.40    1.90
  -3   5 -12    3.20    1.30
  -4  -5 -12   25.20    5.00
  -4  -5 -12   29.60    5.70
  -4   5 -12   36.40    3.80
   4   5  12   30.50    5.40
  -5  -5 -12   -2.30    2.50
  -5  -5 -12    0.60    2.60
   5   5  12   -0.40    2.10
  -5   5 -12    1.70    1.40
  -5  -6  12    2.60    3.00
   5   6 -12   -1.30    2.40
  -4  -6  12   30.10    5.80
  -4   6  12   34.20    3.50
   4   6 -12   51.99    7.50
  -3  -6  12   10.60    3.50
  -3   6  12    9.10    1.90
   3   6 -12    6.90    2.80
  -2  -6  12    6.30    3.20
  -2  -6  12    4.00    2.50
   2   6 -12    6.00    2.80
  -1  -6  12    1.20    1.80
  -1  -6  12    1.30    1.80
   1  -6 -12    0.50    1.40
   1   6 -12    3.80    2.00
   0  -6  12    0.20    1.50
   0  -6 -12    2.80    1.90
   0   6 -12   -0.50    1.30
   0   6  12    0.10    1.50
  -1  -6 -12    2.50    2.10
   1  -6  12   -0.50    1.40
  -1  -6 -12    0.30    1.60
   1   6  12   -0.40    1.70
  -1   6 -12    1.70    1.30
  -2  -6 -12   -2.50    1.80
  -2  -6 -12   -0.50    1.80
   2  -6  12    1.60    1.50
  -2   6 -12    0.30    1.00
   2   6  12    1.80    2.20
  -3  -6 -12    7.80    3.10
   3   6  12    7.20    3.30
  -3   6 -12    5.50    1.60
  -4  -6 -12    0.20    2.30
  -4   6 -12   -0.70    1.20
   4   6  12    1.50    2.20
  -5  -6 -12    1.50    3.00
  -5   6 -12    3.40    1.70
   5   6  12   -1.40    2.30
  -4  -7  12    4.50    3.50
   4   7 -12   -0.10    2.70
  -3  -7  12   -2.50    2.30
   3   7 -12    0.90    2.30
   2  -7 -12    4.20    1.70
   2   7 -12    9.60    3.30
  -1  -7  12    5.90    2.80
   1  -7 -12    2.30    1.60
   1   7 -12   -1.00    1.70
   0  -7  12   25.90    4.60
   0  -7 -12   33.20    5.20
   0   7 -12   28.10    4.50
   0   7  12   37.10    4.80
  -1  -7 -12    1.40    1.90
   1  -7  12    0.70    1.80
  -1   7 -12    0.00    1.50
   1   7  12   -2.50    1.70
   2  -7  12    0.90    1.50
   2   7  12    2.40    2.50
  -2   7 -12    8.80    2.40
  -3   7 -12    2.50    1.40
   3   7  12    2.60    2.60
  -4  -7 -12    4.50    3.10
   4   7  12    3.70    2.60
   2   8 -12    3.10    2.60
   1  -8 -12    1.60    2.00
   1   8 -12    5.20    2.70
   0  -8  12    0.10    2.00
   0  -8 -12    1.90    2.00
   0   8 -12   -0.70    2.00
   0   8  12    1.80    1.90
   1  -8  12    1.90    2.30
   1   8  12    1.20    2.50
  -1   8 -12    0.50    2.00
   2   8  12    3.40    2.70
  -2   8 -12    4.70    2.30
  -7   0  13   12.90    4.30
  -7   0  13    9.00    3.80
  -6   0  13    0.20    2.30
  -6   0  13   -0.60    2.00
  -5   0  13  252.97   13.80
  -5   0  13  268.37   14.10
  -4   0  13   -0.70    1.40
   4   0 -13   -0.20    1.70
   4   0 -13    1.10    1.50
  -4   0  13    2.10    1.80
   3   0 -13   78.09    5.10
  -3   0  13   86.09    5.90
  -3   0  13   86.79    5.60
   3   0 -13   88.29    5.90
  -2   0  13    1.90    1.20
   2   0 -13    1.90    1.30
   2   0 -13   -0.10    1.10
  -2   0  13    1.60    1.30
  -2   0  13    0.00    1.10
   1   0 -13 1171.38   43.00
  -1   0  13 1191.48   43.00
   1   0 -13 1207.48   42.50
   0   0  13    0.00    0.80
   0   0 -13    0.40    0.90
   0   0  13   -1.10    1.10
   0   0 -13   -1.40    0.60
   1   0  13  480.05   17.80
  -1   0 -13  432.86   17.70
   1   0  13  457.05   18.60
  -2   0 -13   -0.90    1.10
  -2   0 -13   -1.90    0.90
   2   0  13    0.30    1.10
   3   0  13   45.60    4.40
  -3   0 -13   41.40    4.50
  -3   0 -13   42.80    4.60
  -4   0 -13    0.00    1.50
  -4   0 -13    0.00    1.50
   4   0  13   -0.30    1.50
  -5   0 -13   73.39    7.70
  -5   0 -13   71.79    7.30
  -6   0 -13   -1.20    1.70
  -6   0 -13    1.10    2.00
  -7   0 -13   -1.00    2.10
  -7   0 -13    0.10    2.30
  -7  -1  13   11.80    3.70
  -7  -1  13   12.30    4.20
  -7   1  13   10.20    3.80
  -7   1  13    4.20    2.90
  -6  -1  13   14.40    4.00
  -6  -1  13   18.20    4.40
  -6   1  13   16.40    3.90
  -6   1  13   11.90    3.20
  -5  -1  13    0.00    1.80
  -5  -1  13    0.90    2.00
   5  -1 -13   -1.00    1.60
  -5   1  13    3.80    2.40
  -5   1  13    1.60    1.80
  -4  -1  13    4.80    2.20
   4  -1 -13    2.10    1.60
  -4  -1  13    0.60    1.80
   4   1 -13    1.50    1.60
   4   1 -13    2.70    1.80
  -4   1  13    4.10    1.90
  -4   1  13    4.90    2.10
   3  -1 -13   33.40    3.90
  -3  -1  13   33.00    4.10
  -3  -1  13   25.90    3.90
  -3  -1  13   28.10    3.80
   3   1 -13   23.80    3.80
  -3   1  13   36.90    4.10
   3   1 -13   33.50    3.90
  -3   1  13   24.80    3.30
   2  -1 -13  161.58    7.90
  -2  -1  13  163.98    8.20
  -2  -1  13  165.68    8.60
  -2  -1  13  149.19    8.20
  -2   1  13  160.98    7.70
  -2   1  13  165.48    8.00
   2   1 -13  160.18    8.10
   1  -1 -13    3.80    1.20
  -1  -1  13    5.20    1.50
  -1  -1  13    6.90    1.80
  -1  -1  13    5.10    1.60
   1  -1 -13    3.70    1.40
   1   1 -13    3.80    1.50
  -1   1  13    5.70    1.20
  -1   1  13    3.10    1.20
  -1   1  13    5.10    1.20
   1   1 -13    3.30    1.20
   0  -1  13   10.10    1.80
   0  -1 -13   16.30    2.70
   0  -1 -13   14.80    2.00
   0  -1  13   19.00    2.70
   0  -1 -13   18.90    2.70
   0   1 -13   14.60    2.40
   0   1 -13    7.10    1.50
   0   1  13    9.50    1.90
   0   1  13   14.30    2.40
   1  -1  13    7.30    1.50
  -1  -1 -13    4.30    1.50
  -1  -1 -13    6.50    1.60
  -1  -1 -13    5.30    1.80
  -1   1 -13    4.20    1.30
   1   1  13    3.90    1.50
  -2  -1 -13    0.40    1.30
  -2  -1 -13    1.30    1.30
  -2  -1 -13    2.60    1.20
   2  -1  13    1.10    1.10
  -2   1 -13    0.60    1.00
  -2   1 -13    2.10    1.30
   2   1  13    0.20    0.70
  -3  -1 -13  277.67   13.70
  -3  -1 -13  277.27   13.30
  -3  -1 -13  300.97   13.50
   3  -1  13  279.67   13.30
   3   1  13  290.47   14.10
  -3   1 -13  290.17   13.10
  -3   1 -13  295.77   12.90
  -4  -1 -13   39.50    5.00
   4  -1  13   39.60    4.90
  -4  -1 -13   36.60    5.20
   4   1  13   45.70    5.70
  -4   1 -13   33.40    4.40
  -4   1 -13   32.60    4.30
  -5  -1 -13  105.49    8.10
  -5  -1 -13  116.89    8.70
   5  -1  13  116.69    8.60
  -5   1 -13  108.29    7.80
  -5   1 -13   95.19    7.40
  -6  -1 -13   37.00    6.10
  -6  -1 -13   40.00    6.70
  -6   1 -13   49.90    6.60
  -6   1 -13   41.40    6.00
  -7  -1 -13    0.60    2.60
  -7  -1 -13    4.10    3.00
  -7   1 -13   10.80    4.00
  -7   1 -13    6.00    3.10
  -7  -2  13    3.40    3.50
  -7  -2  13    5.20    3.30
  -7   2  13    3.70    2.70
  -7   2  13    8.40    3.50
  -6  -2  13    2.80    2.70
  -6  -2  13    2.30    2.80
  -6   2  13   -3.10    1.80
  -6   2  13   -1.40    1.60
   5  -2 -13    8.10    2.60
  -5  -2  13    7.50    2.80
  -5  -2  13    5.30    2.70
  -5   2  13   11.10    3.10
  -5   2  13    7.70    2.50
  -4  -2  13   10.10    2.80
  -4  -2  13    6.90    2.60
  -4  -2  13   13.60    3.40
   4  -2 -13    7.80    2.00
  -4   2  13    8.30    2.20
  -4   2  13   10.70    2.40
   4   2 -13    1.80    1.60
   4   2 -13   10.60    2.90
  -3  -2  13   11.40    2.80
  -3  -2  13    8.90    2.50
  -3  -2  13   11.30    2.80
   3  -2 -13    7.70    1.80
   3   2 -13   10.40    2.70
  -3   2  13    9.20    2.00
   3   2 -13    9.10    2.50
  -3   2  13   11.60    2.20
   2  -2 -13    4.00    1.30
  -2  -2  13    2.80    1.50
   2  -2 -13    3.20    1.20
  -2  -2  13    2.30    1.60
  -2  -2  13    4.20    1.90
   2   2 -13    2.60    1.20
   2   2 -13    2.00    1.30
  -2   2  13    3.00    1.20
  -1  -2  13  466.55   19.40
   1  -2 -13  464.25   18.20
  -1  -2  13  462.35   18.40
  -1  -2  13  486.75   19.00
   1  -2 -13  462.95   18.00
  -1   2  13  462.25   18.00
   1   2 -13  463.65   18.50
   0  -2 -13   51.39    4.00
   0  -2  13   57.29    4.40
   0  -2 -13   54.99    3.90
   0  -2 -13   60.99    3.80
   0  -2  13   62.49    4.20
   0  -2  13   57.59    3.80
   0  -2 -13   66.29    4.60
   0   2  13   58.69    3.60
   0   2 -13   57.79    4.00
   0   2  13   60.59    3.90
  -1  -2 -13  430.36   17.20
  -1  -2 -13  404.46   17.70
  -1  -2 -13  432.96   17.70
   1   2  13  435.16   17.60
  -1   2 -13  441.66   16.90
  -2  -2 -13  225.68   11.40
  -2  -2 -13  219.18   11.40
  -2  -2 -13  230.08   11.00
  -2   2 -13  239.68   10.30
   2   2  13  233.68   11.50
  -3  -2 -13   22.90    3.60
  -3  -2 -13   23.10    3.80
  -3  -2 -13   26.70    4.20
   3   2  13   26.10    4.20
  -3   2 -13   29.50    3.60
  -3   2 -13   24.20    3.10
  -4  -2 -13   19.60    3.90
  -4  -2 -13   22.70    4.00
   4  -2  13   17.30    3.20
  -4   2 -13   17.20    3.10
  -4   2 -13   12.00    2.60
  -5  -2 -13    0.60    2.10
   5  -2  13   -0.10    1.70
  -5  -2 -13    2.40    2.40
  -5   2 -13    4.40    2.10
  -5   2 -13    3.90    1.90
  -6  -2 -13   13.00    4.20
  -6  -2 -13   16.20    4.40
  -6   2 -13   19.20    4.10
  -6   2 -13   17.00    3.90
  -6  -3  13   -0.30    2.50
  -6  -3  13    4.30    3.40
   6  -3 -13    1.40    2.40
  -6   3  13    0.50    1.80
  -6   3  13    1.20    2.10
   5  -3 -13    3.20    1.90
  -5  -3  13    4.40    2.60
  -5  -3  13    4.90    3.00
   5   3 -13    2.80    2.60
  -5   3  13    0.10    1.80
  -5   3  13    2.60    1.60
  -4  -3  13   18.80    4.20
  -4  -3  13   12.40    3.40
   4  -3 -13   13.00    2.30
  -4   3  13   12.10    2.50
  -4   3  13   13.10    2.50
   4   3 -13   18.00    3.60
  -3  -3  13    1.50    1.60
  -3  -3  13    2.70    1.80
  -3  -3  13    1.00    1.70
  -3   3  13    0.00    0.90
   3   3 -13    0.40    1.60
  -3   3  13    0.70    1.10
   3   3 -13    0.50    1.90
   2  -3 -13  143.19    6.50
   2  -3 -13  141.39    6.50
  -2  -3  13  153.78    9.00
  -2  -3  13  154.18    8.90
  -2  -3  13  149.79    8.30
   2   3 -13  150.88    8.30
  -2   3  13  139.69    7.00
  -2   3  13  139.49    7.00
   2   3 -13  151.98    8.80
  -1  -3  13   36.30    3.90
  -1  -3  13   38.20    4.00
   1  -3 -13   41.50    3.10
  -1  -3  13   46.20    4.80
   1   3 -13   41.60    4.20
   0  -3 -13   48.80    3.90
   0  -3 -13   45.30    3.70
   0  -3  13   44.90    3.70
   0   3 -13   54.59    3.80
  -1  -3 -13   12.50    2.60
   1  -3  13   13.80    2.20
  -1  -3 -13   15.50    2.60
  -1  -3 -13   18.70    3.30
  -1   3 -13   20.50    2.60
   1   3  13   14.60    2.70
   1   3  13   18.70    4.00
  -2  -3 -13   20.00    3.20
  -2  -3 -13   23.60    3.80
  -2  -3 -13   19.20    3.40
   2   3  13   30.00    4.00
  -2   3 -13   23.60    2.80
  -3  -3 -13  447.36   20.00
  -3  -3 -13  432.96   19.10
  -3  -3 -13  411.56   19.80
  -3   3 -13  440.16   17.60
   3   3  13  433.96   19.80
  -4  -3 -13  113.39    8.30
  -4  -3 -13  108.29    8.60
  -4   3 -13  111.19    6.70
  -4   3 -13  115.19    6.90
  -5  -3 -13   -0.50    2.20
   5  -3  13    1.70    1.60
  -5  -3 -13    2.90    2.50
  -5   3 -13    1.60    1.60
  -5   3 -13    3.90    1.80
  -6  -3 -13   17.30    4.70
  -6  -3 -13   24.30    5.30
  -6   3 -13   24.10    4.30
  -6   3 -13   13.00    3.40
  -6  -4  13    6.80    3.70
  -6  -4  13   13.70    4.20
   6  -4 -13    9.70    3.10
  -6   4  13    9.70    2.80
  -5  -4  13   -0.10    2.30
  -5  -4  13    2.80    2.60
   5  -4 -13    4.40    1.80
   5   4 -13   11.30    4.00
  -5   4  13    3.90    2.00
  -5   4  13    8.40    2.10
  -4  -4  13  135.89    9.20
  -4  -4  13  132.59   10.00
  -4   4  13  135.29    6.90
  -4   4  13  128.99    7.20
   4   4 -13  128.59    9.30
  -3  -4  13  121.89    8.30
  -3  -4  13  127.29    8.90
  -3   4  13  120.59    6.30
   3   4 -13  117.29    8.30
  -3   4  13  120.99    6.30
  -2  -4  13    4.10    2.00
  -2  -4  13    2.20    1.60
  -2  -4  13    4.40    2.20
  -2   4  13    4.40    2.20
   2   4 -13    3.50    1.90
   1  -4 -13    1.70    0.90
  -1  -4  13   -0.60    1.40
   1  -4 -13   -0.80    1.10
  -1  -4  13    3.60    1.90
  -1  -4  13   -1.20    1.20
   1   4 -13    0.50    1.30
   0  -4 -13   53.79    4.30
   0  -4  13   52.99    4.50
   0  -4 -13   49.40    4.00
   0  -4  13   46.10    4.10
   0   4 -13   49.20    3.90
  -1  -4 -13   81.19    5.40
   1  -4  13   85.29    5.00
  -1  -4 -13   84.59    5.80
   1  -4  13   70.69    4.90
  -1  -4 -13   74.99    5.80
  -1   4 -13   74.99    4.90
  -2  -4 -13   14.10    3.10
   2  -4  13   13.90    2.10
  -2  -4 -13   16.30    3.60
  -2  -4 -13   12.30    2.80
  -2   4 -13   15.60    2.40
   2   4  13   20.30    3.60
  -3  -4 -13   35.30    5.40
  -3  -4 -13   29.80    4.70
  -3   4 -13   35.00    3.70
   3   4  13   31.00    4.90
  -4  -4 -13    2.10    2.30
  -4  -4 -13    0.20    2.10
   4   4  13    0.10    2.00
  -4   4 -13    1.50    1.20
  -5  -4 -13    3.60    2.90
  -5  -4 -13    9.70    3.80
  -5   4 -13    7.60    2.40
   6  -4  13   31.20    5.20
  -6  -4 -13   21.20    5.40
  -6  -4 -13   29.80    5.90
  -6   4 -13   28.20    4.50
  -5  -5  13    3.90    3.00
  -5  -5  13    2.00    2.80
   5   5 -13    3.20    2.80
  -4  -5  13    2.10    2.40
  -4  -5  13    0.10    2.20
  -4   5  13    1.60    1.30
   4   5 -13    0.70    2.30
  -3  -5  13   17.90    4.00
  -3  -5  13   17.20    4.10
  -3   5  13   21.10    2.50
   3   5 -13   25.20    4.80
  -3   5  13   30.60    3.30
  -2  -5  13   34.70    5.30
  -2  -5  13   36.20    5.20
   2   5 -13   37.10    5.20
   1  -5 -13    1.40    1.10
  -1  -5  13    1.20    1.90
  -1  -5  13   -0.30    1.40
   1  -5 -13    1.20    1.50
   1   5 -13    1.40    1.50
   0  -5 -13    9.50    2.30
   0  -5  13    8.90    2.40
   0  -5  13   10.20    2.50
   0  -5 -13   11.50    2.70
   0   5 -13    9.60    2.30
  -1  -5 -13   18.00    3.30
   1  -5  13   17.10    3.10
  -1  -5 -13   18.80    3.50
   1   5  13   12.50    3.00
  -1   5 -13   13.80    2.60
  -2  -5 -13    0.20    1.40
  -2  -5 -13   -0.80    1.50
  -2   5 -13    0.80    1.20
   2   5  13   -1.40    1.60
  -3  -5 -13  254.77   14.30
  -3  -5 -13  276.07   14.90
   3   5  13  248.98   13.90
  -3   5 -13  258.87   11.50
  -4  -5 -13    9.50    3.70
  -4  -5 -13    9.00    3.30
   4   5  13    8.30    3.50
  -4   5 -13    7.60    2.10
  -5  -5 -13    6.30    3.50
  -5  -5 -13    8.90    3.60
  -5   5 -13    7.30    2.10
  -5  -6  13    0.20    2.60
   5   6 -13    7.10    3.50
  -4  -6  13    1.90    2.60
   4   6 -13    0.60    2.20
  -4   6  13    2.60    1.40
  -3  -6  13   87.39    8.00
   3   6 -13   79.09    8.40
  -3   6  13   95.19    5.60
  -2  -6  13    5.50    2.50
   2   6 -13    9.80    2.90
   1  -6 -13    0.60    1.30
  -1  -6  13    0.20    1.90
  -1  -6  13   -1.60    1.60
   1   6 -13    0.50    1.80
   0  -6 -13    6.30    2.40
   0  -6  13    5.80    2.50
   0   6 -13    6.20    2.50
  -1  -6 -13    4.50    2.30
  -1  -6 -13    9.50    2.80
   1  -6  13   -0.50    1.40
  -1   6 -13    5.50    1.90
   1   6  13    0.20    1.90
   2  -6  13   -0.30    1.70
  -2  -6 -13   -1.40    1.70
  -2   6 -13    0.00    1.20
   2   6  13    0.20    1.70
  -3  -6 -13    3.80    2.50
   3   6  13    0.90    2.40
  -3   6 -13    0.60    1.20
  -4  -6 -13   23.10    5.00
  -4   6 -13   31.80    3.70
   4   6  13   19.70    4.50
  -5  -6 -13   12.60    4.10
  -5   6 -13    7.60    2.20
   5   6  13    8.50    3.80
  -4  -7  13   -0.20    3.00
   4   7 -13   -0.60    2.50
  -3  -7  13    3.10    3.40
   3   7 -13    1.70    2.40
  -3   7  13    1.30    1.60
   2  -7 -13   20.20    3.20
   2   7 -13   15.10    4.00
  -1  -7  13    0.40    2.30
   1  -7 -13    0.30    1.40
   1   7 -13    0.00    2.00
   0  -7  13    7.30    2.70
   0  -7 -13    0.10    1.70
   0   7 -13    2.10    2.00
   1  -7  13    3.20    2.30
  -1  -7 -13    5.60    2.40
   1   7  13    1.40    2.10
  -1   7 -13    5.80    2.20
   2  -7  13    1.50    1.60
  -2   7 -13    3.50    1.90
   2   7  13    4.40    2.70
   3   7  13    5.90    3.00
  -3   7 -13    8.10    2.10
  -4  -7 -13   -0.60    2.70
   4   7  13    0.90    2.70
   2   8 -13    2.20    2.40
   1  -8 -13    0.00    1.60
   1   8 -13   -0.80    1.80
   0  -8  13    2.30    2.90
   0  -8 -13    0.30    2.10
   0   8 -13    1.00    2.00
   1  -8  13    1.10    2.20
  -1   8 -13   -0.60    1.80
   1   8  13    1.80    2.40
  -2   8 -13    1.70    1.70
   2   8  13    1.60    2.50
  -7   0  14    0.90    2.70
  -7   0  14    0.20    2.50
  -6   0  14    1.00    2.20
  -6   0  14    0.70    2.20
  -5   0  14    2.90    2.40
  -5   0  14    2.80    2.30
  -4   0  14    5.90    2.40
  -4   0  14    3.70    2.10
   4   0 -14    2.00    1.80
  -3   0  14   -0.50    1.30
   3   0 -14    1.00    1.20
  -3   0  14    1.40    1.20
   3   0 -14    1.60    1.30
  -2   0  14  792.62   29.30
   2   0 -14  773.72   29.80
  -2   0  14  779.62   29.70
   2   0 -14  793.12   29.10
  -2   0  14  765.92   29.00
  -1   0  14   -0.40    0.90
   1   0 -14   -0.20    1.00
   1   0 -14    0.20    0.90
  -1   0  14    0.40    0.90
   0   0 -14   43.70    3.20
   0   0  14   38.30    3.60
   0   0  14   45.10    3.30
   1   0  14    0.30    0.90
   1   0  14    0.30    1.00
  -1   0 -14   -0.50    0.90
  -1   0 -14   -0.30    0.70
  -2   0 -14 4076.69  139.89
  -2   0 -14 4039.00  140.29
   2   0  14 4010.30  140.79
   3   0  14   -0.40    1.00
  -3   0 -14   -0.60    1.10
  -3   0 -14    0.90    1.20
  -4   0 -14  357.76   16.70
   4   0  14  369.16   17.70
  -4   0 -14  377.46   17.30
  -5   0 -14    1.80    2.00
  -5   0 -14    1.10    1.80
  -6   0 -14    0.30    1.90
  -6   0 -14    1.40    2.30
  -7   0 -14   -0.40    2.30
  -7   0 -14   -1.30    2.30
  -7  -1  14    4.70    3.40
  -7  -1  14   -0.60    2.40
  -7   1  14    1.40    2.70
  -7   1  14    0.10    2.40
  -6  -1  14   28.80    5.50
  -6  -1  14   17.40    4.20
  -6   1  14   25.60    4.80
  -6   1  14   26.00    4.90
   5  -1 -14    1.30    2.00
  -5  -1  14    1.50    2.30
  -5  -1  14    0.90    2.00
  -5   1  14   -0.30    2.00
  -5   1  14    2.80    2.00
  -4  -1  14  482.65   21.80
   4  -1 -14  491.55   20.60
  -4  -1  14  485.95   21.50
  -4   1  14  486.85   20.80
   4   1 -14  495.45   20.60
   4   1 -14  501.15   22.00
  -4   1  14  472.85   20.20
  -3  -1  14    3.50    1.50
   3  -1 -14    3.60    1.50
  -3  -1  14    1.60    1.60
  -3  -1  14    0.80    1.30
   3   1 -14    1.70    1.20
  -3   1  14    3.90    1.60
  -3   1  14    5.00    1.70
   3   1 -14    0.00    1.20
   2  -1 -14  524.75   20.30
  -2  -1  14  518.85   21.00
  -2  -1  14  535.55   20.70
  -2  -1  14  497.95   20.80
   2   1 -14  514.05   20.50
  -2   1  14  514.65   20.40
  -2   1  14  512.35   20.10
   1  -1 -14   58.29    4.10
  -1  -1  14   55.69    3.90
   1  -1 -14   54.39    3.60
  -1  -1  14   46.90    3.90
  -1  -1  14   54.39    4.20
  -1   1  14   49.20    3.40
   1   1 -14   48.50    4.00
   1   1 -14   49.99    3.70
  -1   1  14   49.10    3.40
  -1   1  14   50.69    3.60
   0  -1  14  204.08    8.90
   0  -1 -14  193.38    8.80
   0  -1 -14  188.88    9.30
   0  -1 -14  196.08    9.40
   0  -1  14  197.38    9.50
   0   1  14  178.18    9.00
   0   1  14  195.18    8.80
   0   1  14  200.08    9.30
   0   1 -14  179.28    8.70
   0   1 -14  203.88    9.40
  -1  -1 -14  104.49    5.80
  -1  -1 -14  104.69    6.30
   1  -1  14  120.29    5.70
  -1  -1 -14   96.89    6.00
   1   1  14   90.89    6.10
  -1   1 -14  100.79    5.60
   2  -1  14    7.20    1.70
  -2  -1 -14    9.10    2.60
  -2  -1 -14    5.50    1.70
  -2  -1 -14    2.60    1.30
  -2   1 -14    7.30    1.90
  -2   1 -14    9.40    2.10
   3  -1  14   20.30    3.20
  -3  -1 -14   15.80    3.10
  -3  -1 -14   16.70    3.50
  -3   1 -14   16.80    2.80
   3   1  14   17.80    3.50
  -3   1 -14   15.90    2.70
   4  -1  14  326.17   16.00
  -4  -1 -14  328.97   16.30
  -4  -1 -14  339.77   15.80
  -4   1 -14  332.57   15.40
   4   1  14  313.57   16.40
  -4   1 -14  334.07   15.30
   5  -1  14   23.20    4.80
  -5  -1 -14   25.70    4.60
  -5  -1 -14   23.60    4.80
  -5   1 -14   26.00    4.30
  -5   1 -14   25.50    4.30
  -6  -1 -14    8.20    3.20
  -6  -1 -14    6.20    3.10
  -6   1 -14    4.30    2.90
  -6   1 -14    4.10    2.40
  -7  -1 -14    4.70    3.40
  -7  -1 -14    4.70    3.00
  -7   1 -14    6.70    3.30
  -7   1 -14    1.60    2.80
  -6  -2  14    8.10    3.40
  -6  -2  14    9.50    4.00
  -6   2  14   11.60    3.40
  -6   2  14   11.80    3.30
  -5  -2  14   89.59    7.80
  -5  -2  14  101.99    8.50
   5  -2 -14  111.09    7.30
  -5   2  14  100.29    7.00
  -5   2  14   87.89    6.90
   4  -2 -14   63.89    4.80
  -4  -2  14   61.19    6.30
  -4  -2  14   49.60    6.00
  -4  -2  14   59.29    6.70
  -4   2  14   65.99    5.10
   4   2 -14   66.89    5.60
  -4   2  14   61.79    5.00
   3  -2 -14   10.20    2.10
  -3  -2  14   16.20    3.20
  -3  -2  14   10.50    2.70
  -3  -2  14   11.90    2.90
   3   2 -14   19.30    3.80
  -3   2  14   15.50    2.60
   3   2 -14   10.50    2.50
  -3   2  14   14.30    2.50
  -2  -2  14  752.72   28.70
  -2  -2  14  725.73   29.30
  -2  -2  14  708.33   29.40
   2  -2 -14  758.02   27.80
   2  -2 -14  784.02   28.10
  -2   2  14  741.13   27.90
   2   2 -14  764.32   28.90
   2   2 -14  746.23   29.50
  -1  -2  14  161.48    8.50
  -1  -2  14  169.38    8.20
   1  -2 -14  166.58    8.00
  -1  -2  14  154.38    8.70
  -1   2  14  170.48    7.90
   1   2 -14  163.08    8.20
   0  -2  14    8.40    1.80
   0  -2  14    8.00    1.90
   0  -2  14    5.70    1.90
   0  -2 -14    9.30    2.00
   0  -2 -14   11.00    1.90
   0  -2 -14   10.30    2.40
   0  -2 -14   12.70    2.20
   0   2 -14    8.70    1.90
   0   2  14   11.20    1.90
   0   2  14   10.90    1.90
  -1  -2 -14    5.90    1.90
  -1  -2 -14    2.90    1.50
  -1  -2 -14    3.70    1.40
   1   2  14    5.10    2.00
  -1   2 -14    4.80    1.50
   1   2  14    4.70    1.60
  -2  -2 -14  924.91   35.20
  -2  -2 -14  917.51   34.50
  -2  -2 -14  892.91   35.00
   2   2  14  886.01   34.90
  -2   2 -14  938.21   33.70
  -3  -2 -14  194.08   10.90
  -3  -2 -14  198.38   10.90
  -3  -2 -14  190.88   10.30
   3   2  14  175.08   10.60
  -3   2 -14  184.98    9.40
  -3   2 -14  196.38    9.40
  -4  -2 -14    8.50    2.60
  -4  -2 -14    5.10    2.40
   4  -2  14    4.30    2.00
  -4   2 -14   10.40    2.50
  -4   2 -14    5.40    2.30
  -5  -2 -14   65.59    7.80
   5  -2  14   62.19    6.00
  -5  -2 -14   76.79    8.50
  -5   2 -14   65.19    5.80
  -5   2 -14   60.49    6.30
  -6  -2 -14   15.90    4.40
  -6  -2 -14   19.20    4.40
  -6   2 -14   11.10    3.20
  -6   2 -14   14.50    3.60
  -6  -3  14   -1.00    2.30
  -6  -3  14    2.90    3.10
  -6   3  14    1.20    1.90
  -6   3  14    0.10    2.00
  -5  -3  14    4.80    2.70
   5  -3 -14   11.20    2.60
  -5  -3  14    4.10    2.80
   5   3 -14    7.30    3.10
  -5   3  14    8.50    2.50
  -5   3  14   10.70    2.50
   4  -3 -14   97.09    5.70
  -4  -3  14  102.29    8.20
  -4  -3  14   97.09    7.60
   4   3 -14   91.29    7.10
  -4   3  14   81.89    5.80
  -4   3  14   91.89    6.00
   3  -3 -14    2.00    1.00
   3  -3 -14    2.20    1.10
  -3  -3  14   -0.10    1.50
  -3  -3  14    2.40    2.20
  -3  -3  14    1.70    1.90
  -3   3  14    2.40    1.20
   3   3 -14    5.50    2.20
   3   3 -14    0.20    1.60
  -3   3  14    5.80    1.70
  -2  -3  14    0.70    1.20
  -2  -3  14    1.80    1.50
   2  -3 -14    2.10    1.00
   2  -3 -14    1.70    1.00
  -2  -3  14    1.20    1.50
   2   3 -14    2.50    1.40
   2   3 -14    2.70    1.70
  -2   3  14    1.30    1.10
  -2   3  14    1.80    1.20
  -1  -3  14   51.99    5.30
  -1  -3  14   40.50    4.20
  -1  -3  14   44.50    3.80
   1  -3 -14   44.00    3.50
   1   3 -14   44.30    4.40
   0  -3  14    1.50    1.10
   0  -3  14    1.60    1.20
   0  -3 -14    3.10    1.60
   0  -3 -14    2.00    1.20
   0  -3  14   -0.90    1.20
   0  -3 -14    1.10    1.20
   0   3 -14    2.60    1.40
   1  -3  14    1.00    1.10
  -1  -3 -14    1.90    1.40
   1  -3  14    1.50    1.40
  -1  -3 -14    0.20    1.10
  -1  -3 -14    0.80    1.20
   1   3  14    1.30    1.50
  -1   3 -14    1.50    1.10
  -2  -3 -14    2.20    1.60
  -2  -3 -14    0.00    1.20
  -2  -3 -14    2.60    1.50
  -2   3 -14    3.80    1.30
   2   3  14   -0.10    1.20
  -3  -3 -14   97.19    7.50
  -3  -3 -14   98.19    7.40
  -3  -3 -14  102.99    7.20
   3   3  14   95.19    7.30
  -3   3 -14   97.59    5.90
  -4  -3 -14  119.79    8.70
  -4  -3 -14  130.49    9.40
  -4   3 -14  117.79    7.40
  -4   3 -14  124.29    7.40
  -5  -3 -14   23.20    4.60
   5  -3  14   22.50    4.00
  -5  -3 -14   15.50    4.10
  -5   3 -14   22.80    3.80
  -5   3 -14   26.30    4.00
  -6  -3 -14   24.60    5.40
  -6  -3 -14   37.10    7.00
  -6   3 -14   21.10    4.00
  -6   3 -14   33.50    5.10
  -6  -4  14    5.50    3.30
  -6  -4  14    1.80    3.00
   6  -4 -14    5.60    2.50
  -6   4  14    0.90    2.20
  -5  -4  14    4.30    2.90
   5  -4 -14    2.50    1.70
  -5  -4  14    8.50    3.50
  -5   4  14    2.80    1.70
  -5   4  14   -0.60    1.30
   5   4 -14    7.70    3.50
  -4  -4  14    3.20    2.50
  -4  -4  14    0.50    2.00
   4   4 -14   -1.10    2.00
  -4   4  14    1.70    1.50
  -4   4  14   -0.30    1.40
  -3  -4  14   11.50    3.50
  -3  -4  14   13.60    3.30
   3   4 -14   12.80    3.30
  -3   4  14   13.60    2.20
  -3   4  14   12.90    2.30
  -2  -4  14   63.39    5.90
   2  -4 -14   66.99    4.00
   2  -4 -14   71.19    4.20
  -2  -4  14   64.89    5.40
  -2  -4  14   77.89    6.30
  -2   4  14   67.99    4.40
   2   4 -14   62.59    5.40
   1  -4 -14   26.90    2.80
  -1  -4  14   33.50    4.50
  -1  -4  14   27.80    3.70
  -1  -4  14   26.60    4.10
   1   4 -14   27.10    3.80
   0  -4  14   19.90    3.50
   0  -4  14   16.50    3.00
   0  -4 -14   16.10    2.80
   0  -4 -14   13.70    2.80
   0   4 -14   18.90    2.90
   1  -4  14    1.70    1.50
   1  -4  14    2.20    1.20
  -1  -4 -14   -0.10    1.30
  -1  -4 -14    2.50    1.50
  -1  -4 -14    0.40    1.20
  -1   4 -14    0.10    0.90
   2  -4  14   24.50    2.80
  -2  -4 -14   23.30    4.00
  -2  -4 -14   25.30    4.70
  -2  -4 -14   31.20    4.30
  -2   4 -14   28.30    3.30
  -3  -4 -14    4.10    2.60
  -3  -4 -14    5.30    2.30
  -3   4 -14    5.00    1.70
  -4  -4 -14    3.10    2.30
  -4  -4 -14    6.40    3.00
  -4   4 -14    4.50    1.80
  -5  -4 -14    6.30    3.20
  -5  -4 -14    1.40    2.60
  -5   4 -14    1.70    1.60
  -6  -4 -14    1.90    2.50
  -6  -4 -14    1.40    2.80
  -6   4 -14   -1.70    1.70
  -5  -5  14    1.60    2.80
  -5  -5  14   -2.90    2.20
   5   5 -14    3.40    3.20
  -5   5  14    0.60    1.40
  -4  -5  14    2.20    2.60
  -4  -5  14    0.80    2.30
   4   5 -14    0.60    2.40
  -4   5  14    1.10    1.40
  -3  -5  14    1.80    2.40
  -3  -5  14    0.00    2.20
  -3   5  14    0.80    1.20
  -3   5  14    1.80    1.30
   3   5 -14    4.20    2.40
   2  -5 -14   15.10    2.30
   2  -5 -14   25.20    2.90
  -2  -5  14   19.40    3.80
  -2  -5  14   21.50    4.50
   2   5 -14   15.90    3.60
  -1  -5  14    3.60    2.40
   1  -5 -14    1.60    1.60
   1  -5 -14    5.60    1.80
  -1  -5  14    6.20    2.30
   1   5 -14    3.90    1.90
   0  -5 -14    4.90    1.80
   0  -5  14    5.70    2.10
   0  -5 -14    6.40    2.10
   0  -5  14    2.50    1.70
   0   5 -14    2.80    1.60
  -1  -5 -14    7.70    2.50
  -1  -5 -14    6.40    2.20
   1  -5  14    0.60    1.50
   1  -5  14    9.50    3.30
  -1   5 -14    8.80    2.20
  -2  -5 -14   24.60    4.30
  -2  -5 -14   17.10    3.80
   2   5  14   28.20    4.40
  -2   5 -14   27.40    3.40
  -3  -5 -14    2.40    2.60
  -3  -5 -14    2.50    2.50
   3   5  14    4.80    2.80
  -3   5 -14    2.70    1.50
  -4  -5 -14   11.80    3.80
  -4  -5 -14   12.00    3.80
  -4   5 -14    9.50    2.40
   4   5  14    6.60    3.10
  -5  -5 -14    0.60    3.00
  -5  -5 -14    1.70    2.70
  -5   5 -14    1.70    1.50
  -5  -6  14    1.90    3.10
   5   6 -14   -0.20    2.60
  -5   6  14   -0.90    1.30
  -4  -6  14    1.30    2.60
  -4   6  14    5.90    1.80
   4   6 -14    1.10    2.50
  -3  -6  14   12.40    3.70
  -3   6  14   17.00    2.70
   3   6 -14   22.50    4.70
   2  -6 -14   -1.00    1.20
  -2  -6  14    3.40    2.60
   2  -6 -14    5.30    1.70
   2   6 -14   -0.40    1.80
  -1  -6  14    5.00    2.40
   1  -6 -14    4.50    2.00
  -1  -6  14    6.10    2.90
   1   6 -14    7.30    2.60
   0  -6 -14    2.00    1.60
   0  -6  14    1.50    1.90
   0   6 -14    2.00    1.80
  -1  -6 -14    0.70    1.60
  -1  -6 -14   -1.50    1.50
   1  -6  14   -1.40    1.30
   1   6  14    0.60    1.60
  -1   6 -14    0.10    1.30
   2  -6  14    1.40    1.90
  -2  -6 -14    7.70    2.80
   2   6  14   -0.10    2.00
  -2   6 -14    5.90    1.90
  -3  -6 -14   14.90    4.00
  -3   6 -14   19.40    3.00
   3   6  14   14.20    4.00
  -4  -6 -14    2.30    2.60
   4   6  14    1.90    2.20
  -4   6 -14   -0.50    1.30
  -5  -6 -14    6.90    3.30
  -5   6 -14    3.40    1.80
  -4  -7  14   -3.40    2.30
   4   7 -14    0.30    2.70
  -3   7  14    9.40    2.20
   3   7 -14    2.50    2.80
   2  -7 -14   12.80    2.60
   2  -7 -14    4.60    2.00
   2   7 -14   18.40    4.40
  -1  -7  14   -0.90    2.00
   1  -7 -14   -1.10    1.30
   1   7 -14    0.90    1.90
   0  -7 -14    2.80    1.90
   0  -7  14    0.60    1.70
   0   7 -14   -0.30    1.40
  -1  -7 -14    3.40    2.30
   1  -7  14    1.80    2.10
  -1   7 -14    3.50    2.00
   1   7  14    5.00    2.50
   2  -7  14    0.20    1.60
   2   7  14   -0.10    2.40
  -2   7 -14    6.00    2.00
   3   7  14    3.10    3.10
  -3   7 -14   11.40    2.60
  -4  -7 -14    4.00    3.30
  -4   7 -14    4.70    1.90
   4   7  14    0.00    2.30
   2   8 -14   -0.10    2.10
   1  -8 -14   -1.00    1.70
   1   8 -14    0.80    2.20
   0  -8  14   -2.10    2.10
   0  -8 -14    2.60    2.40
   0   8 -14   -1.50    1.80
   1  -8  14   -0.90    1.80
  -1   8 -14    0.50    2.00
   2   8  14    0.40    2.40
  -2   8 -14    3.20    2.00
  -7   0  15    2.10    2.80
  -7   0  15   -0.20    2.50
  -6   0  15    0.60    2.40
  -6   0  15    0.50    2.20
  -5   0  15  200.28   11.90
  -5   0  15  197.38   11.90
  -4   0  15   -0.90    1.60
   4   0 -15    1.20    1.60
  -4   0  15    0.50    1.70
   3   0 -15  295.07   13.00
  -3   0  15  311.67   14.10
   3   0 -15  312.17   14.20
  -3   0  15  273.07   13.30
  -2   0  15    1.00    1.00
  -2   0  15    0.40    1.20
   2   0 -15    1.80    1.40
  -2   0  15   -1.00    1.20
   2   0 -15   -0.40    1.10
  -1   0  15    5.80    1.70
   1   0 -15    8.20    1.70
   1   0 -15    9.70    2.20
  -1   0  15   12.30    2.20
   0   0  15   -0.30    0.90
   0   0 -15   -1.30    1.10
   0   0  15   -1.00    1.20
   0   0 -15   -1.30    0.80
   1   0  15   94.09    5.40
  -1   0 -15   89.19    5.60
  -1   0 -15   96.49    5.40
   1   0  15   86.59    5.80
  -2   0 -15    0.70    1.20
   2   0  15    2.60    1.50
  -2   0 -15   -1.00    0.90
  -3   0 -15   -1.00    1.00
  -3   0 -15    2.80    1.60
   3   0  15    0.60    1.20
  -4   0 -15    2.60    2.00
  -4   0 -15    0.20    1.50
   4   0  15    2.20    1.80
  -5   0 -15  214.28   12.20
  -5   0 -15  211.08   12.40
  -6   0 -15   -0.60    2.00
  -6   0 -15   -0.20    2.00
  -7  -1  15    6.30    3.40
  -7  -1  15    1.00    2.60
  -7   1  15   -0.50    2.10
  -7   1  15    4.40    3.20
  -6  -1  15   17.90    4.40
  -6  -1  15   18.50    4.60
  -6   1  15    9.90    3.40
  -6   1  15   13.10    3.90
  -5  -1  15   33.70    5.40
   5  -1 -15   31.70    5.10
  -5  -1  15   37.20    5.60
  -5   1  15   29.50    4.90
  -5   1  15   36.00    5.00
   4  -1 -15   45.50    5.40
  -4  -1  15   41.20    5.70
  -4  -1  15   49.90    5.90
  -4   1  15   45.10    5.20
  -4   1  15   36.80    4.80
   4   1 -15   45.50    6.20
   4   1 -15   57.29    5.50
  -3  -1  15  283.37   13.40
  -3  -1  15  280.97   13.40
   3  -1 -15  294.17   13.40
  -3  -1  15  304.37   14.30
  -3   1  15  285.17   13.20
   3   1 -15  306.97   14.30
  -3   1  15  289.37   13.10
   3   1 -15  292.37   13.30
  -2  -1  15  118.19    7.20
   2  -1 -15  126.09    7.00
  -2  -1  15  125.39    7.10
   2  -1 -15  120.79    6.30
  -2  -1  15  110.89    7.20
   2   1 -15  132.09    7.10
  -2   1  15  147.19    7.30
  -2   1  15  127.79    6.80
  -1  -1  15   -0.70    0.90
   1  -1 -15    0.30    1.00
  -1  -1  15   -0.60    1.10
   1  -1 -15   -1.00    0.90
  -1  -1  15    0.80    1.10
   1   1 -15    0.90    1.20
  -1   1  15   -0.20    0.90
  -1   1  15    2.50    1.20
  -1   1  15   -0.50    0.60
   1   1 -15   -0.10    1.00
   0  -1  15   51.99    4.30
   0  -1  15   42.60    3.40
   0  -1 -15   45.10    3.40
   0  -1 -15   48.60    4.10
   0   1 -15   42.60    3.40
   0   1  15   39.30    3.50
   0   1  15   46.50    3.90
   0   1  15   38.70    3.30
   0   1 -15   45.40    3.80
   1  -1  15  649.04   24.10
  -1  -1 -15  622.74   24.80
  -1  -1 -15  655.03   25.50
  -1  -1 -15  628.24   24.40
  -1   1 -15  620.44   24.20
   1   1  15  640.64   25.10
   2  -1  15  112.79    6.00
  -2  -1 -15  107.69    6.40
  -2  -1 -15  100.89    6.60
  -2  -1 -15   93.69    6.50
  -2   1 -15  111.89    6.40
  -2   1 -15  104.89    6.10
   3  -1  15   83.69    6.30
  -3  -1 -15  105.79    7.10
   3  -1  15   94.89    5.70
  -3  -1 -15   98.79    6.60
  -3   1 -15   93.49    6.30
  -3   1 -15   88.49    5.90
   3   1  15   96.89    7.00
  -4  -1 -15   23.10    4.10
  -4  -1 -15   22.10    4.00
   4  -1  15   27.80    4.30
  -4   1 -15   29.20    4.20
   4   1  15   30.30    5.10
  -4   1 -15   32.80    4.50
  -5  -1 -15   42.70    5.90
  -5  -1 -15   41.20    5.90
  -5   1 -15   49.80    6.00
  -5   1 -15   50.59    6.10
  -6  -1 -15    5.90    2.90
  -6  -1 -15   15.80    4.10
  -6   1 -15    5.50    2.50
  -6   1 -15   15.30    4.10
  -6  -2  15   13.80    4.20
  -6  -2  15   13.00    4.30
  -6   2  15   13.60    3.80
  -6   2  15   18.40    3.90
  -5  -2  15    4.80    2.60
   5  -2 -15    4.50    2.20
  -5  -2  15    2.80    2.40
  -5   2  15    4.00    2.20
  -5   2  15    3.90    2.30
  -4  -2  15   21.00    4.20
   4  -2 -15   20.30    3.30
  -4  -2  15   10.90    3.10
   4   2 -15   19.50    3.70
  -4   2  15   20.20    3.40
  -4   2  15   17.60    3.20
  -3  -2  15    2.00    1.80
  -3  -2  15    1.10    1.50
  -3  -2  15    3.70    2.00
   3  -2 -15    3.40    1.40
  -3   2  15    2.30    1.40
   3   2 -15    2.70    1.70
   3   2 -15    3.30    2.00
  -3   2  15    1.90    1.40
  -2  -2  15   14.20    2.70
   2  -2 -15   18.90    2.70
   2  -2 -15   15.80    2.50
  -2  -2  15   21.70    3.50
  -2  -2  15   21.30    3.30
   2   2 -15   15.20    2.70
  -2   2  15   20.40    2.70
   2   2 -15   17.10    3.10
   1  -2 -15    0.50    1.10
  -1  -2  15    6.30    1.90
  -1  -2  15   11.40    2.30
   1  -2 -15    9.30    2.00
  -1  -2  15    7.50    1.70
  -1   2  15   11.60    2.10
   1   2 -15    5.80    1.80
   1   2 -15    4.30    1.60
   0  -2  15    9.30    2.10
   0  -2  15    7.00    2.20
   0  -2 -15    8.40    2.00
   0  -2  15    6.30    1.60
   0  -2 -15   11.70    2.50
   0  -2 -15    6.90    1.70
   0   2  15   10.20    2.10
   0   2  15    9.10    1.70
   0   2 -15   14.10    2.30
  -1  -2 -15   28.70    3.50
   1  -2  15   35.40    4.60
  -1  -2 -15   35.30    3.70
  -1  -2 -15   30.00    3.90
   1   2  15   31.10    3.80
   1   2  15   43.30    4.70
  -1   2 -15   28.50    3.30
  -2  -2 -15  200.08   10.40
  -2  -2 -15  190.78    9.80
  -2  -2 -15  184.48   10.20
   2   2  15  188.98   10.40
  -2   2 -15  187.58    9.10
  -3  -2 -15  249.38   12.80
  -3  -2 -15  265.87   13.50
  -3  -2 -15  243.78   13.10
  -3   2 -15  269.57   12.00
   3   2  15  252.67   13.30
  -3   2 -15  259.17   12.10
  -4  -2 -15  241.38   13.10
  -4  -2 -15  257.47   13.90
   4  -2  15  230.88   12.50
  -4   2 -15  253.57   12.30
  -4   2 -15  237.08   11.90
   5  -2  15    2.20    1.90
  -5  -2 -15    3.00    2.40
  -5  -2 -15    4.80    2.40
  -5   2 -15    1.30    1.90
  -5   2 -15    2.90    1.90
  -6  -2 -15    3.90    2.60
  -6  -2 -15    5.20    2.90
  -6   2 -15    3.80    2.60
  -6   2 -15    8.30    2.70
  -6  -3  15    3.40    3.00
  -6  -3  15    1.80    2.50
  -6   3  15    1.20    2.00
  -6   3  15   -0.10    2.20
  -5  -3  15    4.20    2.60
  -5  -3  15    6.20    3.30
   5  -3 -15    2.60    1.90
   5   3 -15    4.30    2.70
  -5   3  15    4.90    2.30
  -5   3  15    3.00    1.70
  -4  -3  15  150.38   10.20
  -4  -3  15  149.79    9.80
   4  -3 -15  150.88    7.80
  -4   3  15  143.49    8.00
   4   3 -15  145.79    9.60
  -4   3  15  137.69    8.00
  -3  -3  15  306.37   14.70
  -3  -3  15  303.17   15.20
   3  -3 -15  298.87   12.80
  -3  -3  15  315.17   15.60
   3  -3 -15  296.17   12.50
   3   3 -15  296.37   14.70
  -3   3  15  294.27   13.00
  -3   3  15  313.97   13.20
   3   3 -15  277.47   15.10
  -2  -3  15   51.59    5.40
  -2  -3  15   44.50    5.40
  -2  -3  15   40.00    5.20
   2  -3 -15   46.70    3.50
   2  -3 -15   46.20    3.40
   2   3 -15   54.19    4.80
   2   3 -15   50.29    5.20
  -2   3  15   42.90    3.50
  -1  -3  15   61.29    4.60
  -1  -3  15   64.59    5.00
  -1  -3  15   58.39    5.10
   1  -3 -15   53.99    4.10
   1   3 -15   62.89    4.60
   0  -3  15    1.90    1.50
   0  -3 -15    0.50    1.10
   0  -3 -15   -0.40    1.00
   0  -3 -15    0.10    0.90
   0  -3  15    2.00    1.20
   0  -3  15    4.00    1.50
   0   3 -15   -0.30    0.90
  -1  -3 -15   35.40    4.30
   1  -3  15   33.80    3.70
  -1  -3 -15   36.20    4.20
   1  -3  15   40.10    4.30
  -1  -3 -15   46.20    4.50
   1   3  15   37.70    4.50
  -1   3 -15   39.60    3.90
  -2  -3 -15    1.70    1.60
  -2  -3 -15    0.90    1.40
  -2  -3 -15    0.60    1.50
   2   3  15    0.90    1.40
  -2   3 -15    1.70    1.20
  -3  -3 -15   80.99    6.80
  -3  -3 -15   84.29    7.00
  -3  -3 -15   79.79    6.50
   3   3  15   89.69    7.00
  -3   3 -15   83.29    5.50
  -4  -3 -15   43.50    6.20
  -4  -3 -15   56.79    7.00
  -4   3 -15   44.10    4.80
  -5  -3 -15   -0.40    2.00
  -5  -3 -15    1.50    2.30
   5  -3  15    3.60    2.00
  -5   3 -15    0.50    1.60
  -5   3 -15    1.40    1.60
  -6  -3 -15    2.70    2.70
  -6  -3 -15    6.30    3.20
  -6   3 -15    3.50    1.90
  -6   3 -15    3.40    2.20
   6  -4 -15   -0.80    2.00
  -6  -4  15    1.60    2.80
  -6  -4  15   -1.90    2.40
  -6   4  15    1.00    2.20
  -5  -4  15   17.80    5.00
   5  -4 -15   18.00    3.10
  -5  -4  15   12.80    3.90
   5   4 -15   19.10    4.80
  -5   4  15   13.70    2.90
  -5   4  15   12.10    2.50
   4  -4 -15   12.40    2.20
   4  -4 -15   11.50    2.30
  -4  -4  15   10.90    3.50
  -4  -4  15    7.70    3.20
  -4   4  15   11.40    2.30
   4   4 -15   14.80    3.70
  -4   4  15   10.80    2.40
  -3  -4  15   14.80    3.40
  -3  -4  15   11.00    3.40
   3   4 -15   12.80    3.40
  -3   4  15   12.00    2.40
  -3   4  15    8.70    2.00
   2  -4 -15    3.30    1.20
   2  -4 -15    7.80    1.70
  -2  -4  15    4.70    2.40
  -2  -4  15    2.70    1.70
  -2  -4  15    2.80    1.90
   2   4 -15    7.60    2.40
  -2   4  15    8.00    1.90
   1  -4 -15   42.20    3.60
  -1  -4  15   51.19    4.30
  -1  -4  15   54.09    4.90
  -1  -4  15   42.10    5.00
   1   4 -15   54.39    4.60
   0  -4  15   43.00    4.60
   0  -4  15   42.00    4.20
   0  -4 -15   44.10    4.00
   0  -4 -15   45.30    4.60
   0   4 -15   40.40    4.40
  -1  -4 -15   24.40    3.90
  -1  -4 -15   31.60    4.20
  -1  -4 -15   38.50    4.30
   1  -4  15   26.40    3.20
   1  -4  15   38.90    3.90
  -1   4 -15   36.60    4.00
  -2  -4 -15   -0.90    1.20
  -2  -4 -15    0.60    1.60
   2  -4  15    0.00    1.00
  -2  -4 -15    0.30    1.60
  -2   4 -15    1.30    1.20
  -3  -4 -15  189.98   11.50
  -3  -4 -15  171.18   10.60
  -3   4 -15  177.18    9.10
  -4  -4 -15   -0.60    1.90
  -4  -4 -15    2.20    2.30
  -4   4 -15    1.70    1.50
  -5  -4 -15   51.19    7.30
  -5  -4 -15   54.99    7.50
  -5   4 -15   46.00    5.30
  -6  -4 -15    1.90    2.90
  -6  -4 -15   -0.40    2.20
  -6   4 -15    0.80    1.80
  -5  -5  15    6.00    3.60
  -5  -5  15    5.20    3.30
  -5   5  15    1.60    1.70
   5   5 -15    4.10    3.30
  -4  -5  15   22.40    5.20
  -4  -5  15   22.70    4.80
   4   5 -15   10.70    3.40
  -4   5  15   21.30    3.10
  -3  -5  15   50.19    6.80
  -3  -5  15   52.29    8.30
  -3   5  15   55.69    4.30
  -3   5  15   55.19    4.00
   3   5 -15   59.19    7.30
   2  -5 -15   11.50    2.30
  -2  -5  15    9.70    3.00
   2  -5 -15   15.30    2.30
  -2  -5  15   11.60    3.50
   2   5 -15   13.10    3.30
  -1  -5  15   28.10    4.50
  -1  -5  15   28.80    4.40
   1  -5 -15   27.90    3.70
   1   5 -15   27.80    4.10
   0  -5 -15    2.50    1.50
   0  -5 -15    4.10    1.70
   0  -5  15    1.10    1.70
   0  -5  15    2.80    1.70
   0   5 -15    2.50    1.70
  -1  -5 -15    9.70    2.80
   1  -5  15    2.60    1.70
  -1  -5 -15    6.40    2.10
  -1   5 -15    5.20    1.90
  -2  -5 -15   31.10    5.50
  -2  -5 -15   31.80    4.80
  -2   5 -15   37.40    4.10
  -3  -5 -15   -0.10    1.90
  -3   5 -15    2.00    1.50
  -4  -5 -15   -0.80    2.10
  -4  -5 -15    1.90    2.70
  -4   5 -15    3.10    1.60
  -5  -5 -15    7.40    3.90
  -5  -5 -15    5.10    3.40
  -5   5 -15    3.00    1.80
  -5  -6  15    0.30    3.00
   5   6 -15    5.20    3.60
  -5   6  15    6.10    1.90
  -4  -6  15   -2.60    2.30
   4   6 -15    1.70    2.90
  -4   6  15   -0.30    1.40
  -3  -6  15   -2.90    2.00
  -3   6  15   -0.70    1.30
   3   6 -15    0.30    2.00
   2  -6 -15    0.80    1.40
  -2  -6  15    0.20    2.20
   2  -6 -15    2.30    1.40
   2   6 -15   -1.40    1.70
   1  -6 -15    2.20    1.50
  -1  -6  15   -1.90    1.70
  -1  -6  15    2.00    2.10
   1   6 -15    3.30    1.80
   0  -6 -15   20.50    4.00
   0  -6  15   20.20    3.90
   0   6 -15   18.40    3.60
  -1  -6 -15    0.60    1.80
  -1  -6 -15    0.10    1.70
   1  -6  15   -2.00    1.40
  -1   6 -15    0.40    1.40
   2  -6  15    4.20    2.30
  -2  -6 -15    5.00    2.40
  -2   6 -15    0.00    1.40
   2   6  15    6.00    2.70
  -3  -6 -15    2.10    2.50
   3   6  15    8.00    3.30
  -3   6 -15    6.80    2.20
  -4  -6 -15    1.40    2.70
  -4   6 -15    1.90    1.60
  -4  -7  15    2.10    3.00
  -4   7  15    3.00    1.80
   4   7 -15    2.50    2.60
   3   7 -15    3.80    3.20
  -3   7  15    4.80    1.90
   2  -7 -15    2.20    2.00
   2  -7 -15    9.30    2.50
   2   7 -15    6.50    3.00
   1  -7 -15    8.90    2.60
  -1  -7  15    4.20    2.80
   1   7 -15    5.40    2.60
   0  -7 -15    2.70    2.00
   0  -7  15    0.90    1.70
   0   7 -15   -0.90    1.60
  -1  -7 -15    2.00    2.20
   1  -7  15   -1.40    1.50
  -1   7 -15   -1.10    1.70
   2  -7  15   -0.70    1.70
  -2   7 -15    6.00    2.30
   2   7  15    6.60    3.10
  -3   7 -15    3.90    1.90
   3   7  15    3.60    2.80
  -4  -7 -15    0.80    3.00
  -4   7 -15    2.90    1.60
   2   8 -15    0.80    2.10
   1  -8 -15    2.20    2.00
   1   8 -15    3.30    2.70
   0  -8 -15   -0.20    2.00
   0  -8  15    0.20    2.30
   0   8 -15   -0.40    2.10
   1  -8  15   -0.80    2.00
  -1   8 -15    1.00    1.90
  -2   8 -15   -0.10    1.50
  -7   0  16    0.10    2.60
  -7   0  16    1.20    2.80
  -6   0  16   -1.30    2.20
  -6   0  16    1.30    2.20
  -5   0  16    4.80    2.50
  -5   0  16    3.30    2.50
  -4   0  16  211.88   11.00
  -4   0  16  206.98   11.50
   4   0 -16  193.08   11.40
   3   0 -16    0.10    1.20
  -3   0  16   -1.60    1.00
  -3   0  16    1.50    1.50
   3   0 -16   -0.40    1.20
  -2   0  16 1048.80   39.20
  -2   0  16 1061.09   38.70
   2   0 -16 1061.19   38.50
  -2   0  16 1051.59   38.70
   2   0 -16 1030.80   39.30
   1   0 -16   -0.10    1.10
   1   0 -16   -0.80    0.80
  -1   0  16    0.50    1.00
  -1   0  16   -1.50    0.90
   0   0 -16  330.57   13.90
   0   0  16  325.87   13.90
   0   0 -16  331.67   14.50
   0   0  16  351.96   14.80
  -1   0 -16    0.00    1.00
   1   0  16    0.40    1.00
   1   0  16   -0.30    1.00
  -2   0 -16   29.70    3.70
  -2   0 -16   28.80    3.70
   2   0  16   31.90    4.10
  -3   0 -16    0.20    1.10
   3   0  16   -0.90    1.10
  -3   0 -16   -0.30    1.00
  -4   0 -16  569.84   24.10
  -4   0 -16  574.54   23.90
   4   0  16  534.05   24.90
  -5   0 -16   -0.90    1.80
  -5   0 -16    1.80    2.20
  -6   0 -16   18.60    4.50
  -6   0 -16   15.30    4.00
  -6  -1  16    5.50    2.80
  -6  -1  16   11.60    3.90
  -6   1  16    6.20    2.80
  -6   1  16    8.90    3.10
  -5  -1  16    4.00    2.50
  -5  -1  16    3.30    2.50
  -5   1  16    2.70    2.30
  -5   1  16    0.70    2.00
   4  -1 -16   11.10    2.90
  -4  -1  16    8.00    2.80
  -4  -1  16   11.00    3.40
  -4   1  16   12.80    3.00
   4   1 -16   16.60    3.90
  -4   1  16   14.10    3.10
   4   1 -16   17.80    3.40
  -3  -1  16    7.30    2.10
  -3  -1  16    3.50    1.90
   3  -1 -16    5.70    1.90
  -3  -1  16    3.10    1.60
  -3   1  16    3.60    1.70
  -3   1  16    6.70    1.90
   3   1 -16    5.40    1.90
   3   1 -16    4.50    2.10
   2  -1 -16  869.01   33.30
  -2  -1  16  871.11   34.00
   2  -1 -16  872.81   32.40
  -2  -1  16  883.11   33.30
  -2  -1  16  902.21   34.00
  -2   1  16  893.21   33.00
  -2   1  16  896.41   33.40
   2   1 -16  884.41   33.20
  -1  -1  16   87.69    5.70
  -1  -1  16   82.49    5.20
   1  -1 -16   78.49    5.50
  -1  -1  16   86.69    5.90
   1  -1 -16   93.49    5.20
   1   1 -16   87.29    5.30
  -1   1  16   88.39    5.20
   1   1 -16   92.39    6.00
  -1   1  16   85.19    5.10
  -1   1  16   84.09    5.20
   0  -1 -16 1522.25   54.59
   0  -1  16 1525.35   54.69
   0  -1 -16 1542.65   55.59
   0  -1  16 1573.94   55.59
   0   1 -16 1572.44   54.79
   0   1  16 1377.16   54.89
   0   1  16 1565.64   55.29
   0   1  16 1584.44   54.79
  -1  -1 -16  729.73   27.90
  -1  -1 -16  730.53   27.50
   1  -1  16  705.63   27.10
  -1   1 -16  719.03   27.30
   1   1  16  734.63   28.30
   1   1  16  715.53   28.20
   2  -1  16   45.60    3.60
  -2  -1 -16   39.30    4.70
  -2  -1 -16   40.80    4.50
  -2   1 -16   44.40    3.70
  -2   1 -16   42.90    3.90
  -3  -1 -16   60.09    5.20
   3  -1  16   48.10    4.80
  -3  -1 -16   52.09    5.50
   3  -1  16   59.79    4.40
  -3   1 -16   55.99    5.70
   3   1  16   56.39    5.40
  -3   1 -16   57.79    4.70
   4  -1  16  337.27   16.20
  -4  -1 -16  316.57   16.00
  -4  -1 -16  328.17   16.60
  -4   1 -16  328.27   15.60
  -4   1 -16  348.37   15.90
  -5  -1 -16   13.20    3.50
  -5  -1 -16   14.90    3.70
  -5   1 -16   12.50    3.50
  -5   1 -16   19.60    4.00
  -6  -1 -16   40.30    6.40
  -6  -1 -16   41.50    6.70
  -6   1 -16   36.00    5.80
  -6   1 -16   39.60    6.10
  -6  -2  16   10.90    3.90
  -6  -2  16   12.00    3.90
  -6   2  16   17.60    3.80
  -6   2  16   11.40    3.50
  -5  -2  16   91.29    7.80
  -5  -2  16   80.59    8.70
   5  -2 -16   78.89    6.50
  -5   2  16   95.49    7.00
  -5   2  16   69.29    6.20
  -4  -2  16    6.10    2.80
   4  -2 -16    1.00    1.60
  -4  -2  16    1.60    2.20
  -4   2  16    4.00    1.80
  -4   2  16    4.80    2.10
   4   2 -16    3.80    2.30
  -3  -2  16  290.57   14.00
  -3  -2  16  302.57   14.70
  -3  -2  16  294.37   14.30
   3  -2 -16  283.37   12.90
  -3   2  16  282.17   12.80
  -3   2  16  277.07   13.00
   3   2 -16  282.87   13.70
   3   2 -16  302.27   14.80
   2  -2 -16  154.68    7.90
  -2  -2  16  154.38    9.00
  -2  -2  16  142.39    8.60
  -2  -2  16  158.38    8.30
  -2   2  16  143.59    7.60
   2   2 -16  142.19    8.70
   2   2 -16  154.88    8.40
  -1  -2  16   -0.60    1.10
   1  -2 -16    2.80    1.40
   1  -2 -16    0.50    1.20
  -1  -2  16   -1.20    0.90
  -1  -2  16    2.60    1.30
   1   2 -16   -1.00    1.20
  -1   2  16   -0.60    0.90
   1   2 -16   -0.40    1.00
   0  -2  16  209.68    9.90
   0  -2  16  251.87   11.30
   0  -2  16  219.48   10.40
   0  -2 -16  210.88   10.50
   0  -2 -16  209.38   10.60
   0  -2 -16  210.98    9.90
   0   2  16  216.18    9.80
   0   2 -16  211.48   10.10
   0   2  16  220.98   10.10
  -1  -2 -16   17.40    2.80
  -1  -2 -16   16.60    3.00
   1  -2  16   19.50    3.20
  -1  -2 -16   15.40    2.90
   1  -2  16   16.20    2.50
  -1   2 -16   15.90    2.40
   1   2  16   23.20    3.90
   1   2  16   22.40    3.10
  -2  -2 -16  185.58    9.80
  -2  -2 -16  212.08   10.70
  -2  -2 -16  183.48   10.30
   2   2  16  186.18   10.30
  -2   2 -16  191.28    9.20
  -3  -2 -16   10.90    2.70
  -3  -2 -16   10.00    2.70
  -3  -2 -16   11.00    2.60
  -3   2 -16   16.50    2.90
  -3   2 -16   14.30    2.70
   3   2  16   14.50    3.20
   4  -2  16   34.10    4.70
  -4  -2 -16   29.50    4.60
  -4  -2 -16   23.30    4.40
  -4   2 -16   25.30    3.80
  -4   2 -16   26.60    4.10
   5  -2  16  137.99    9.40
  -5  -2 -16  129.89    9.90
  -5  -2 -16  146.89   10.50
  -5   2 -16  137.79    9.10
  -5   2 -16  130.69    8.90
  -6  -2 -16    0.60    2.50
  -6  -2 -16    0.10    2.20
  -6   2 -16    1.00    2.10
  -6   2 -16   -1.80    1.90
  -6  -3  16   20.00    5.30
  -6  -3  16   13.30    4.00
  -6   3  16   17.70    3.60
  -6   3  16    8.20    3.00
  -5  -3  16    0.10    2.40
  -5  -3  16    3.10    2.80
   5  -3 -16   -0.10    1.70
   5   3 -16    3.50    2.70
  -5   3  16   -0.50    1.50
  -5   3  16    1.40    1.80
  -4  -3  16   16.30    3.90
  -4  -3  16   13.00    3.30
   4  -3 -16   16.70    3.00
  -4   3  16   19.60    3.20
   4   3 -16   23.00    4.30
  -4   3  16   18.80    3.20
   3  -3 -16    2.90    1.50
   3  -3 -16    4.50    1.60
  -3  -3  16    2.50    2.10
  -3  -3  16   -0.60    1.40
  -3  -3  16    3.20    2.10
   3   3 -16    3.20    2.50
  -3   3  16    3.20    1.60
   3   3 -16    0.60    1.50
  -3   3  16    0.80    1.30
  -2  -3  16   40.20    5.10
  -2  -3  16   29.70    4.10
   2  -3 -16   37.40    3.30
  -2  -3  16   35.50    4.80
   2  -3 -16   38.50    3.30
   2   3 -16   43.90    5.00
  -2   3  16   37.50    3.80
   2   3 -16   39.10    4.80
  -1  -3  16   82.19    6.30
   1  -3 -16   81.79    5.30
  -1  -3  16   86.49    5.60
  -1  -3  16   89.69    6.20
   1   3 -16   87.89    5.70
   0  -3  16  526.55   20.70
   0  -3 -16  534.95   20.80
   0  -3  16  529.05   21.40
   0  -3 -16  534.25   21.70
   0  -3 -16  521.25   21.20
   0   3 -16  541.55   21.40
   1  -3  16  360.96   15.30
  -1  -3 -16  383.56   16.70
  -1  -3 -16  379.76   15.70
  -1  -3 -16  373.06   16.30
   1  -3  16  355.76   15.80
   1   3  16  331.77   15.90
  -1   3 -16  361.16   15.30
  -2  -3 -16  233.88   12.50
  -2  -3 -16  246.58   12.50
  -2  -3 -16  245.98   12.00
   2   3  16  228.08   12.00
  -2   3 -16  232.38   10.90
  -3  -3 -16   24.40    4.10
  -3  -3 -16   24.20    4.30
  -3  -3 -16   23.80    4.90
  -3   3 -16   22.40    3.20
   3   3  16   24.10    4.30
  -4  -3 -16   17.70    3.90
  -4  -3 -16   16.60    4.00
  -4   3 -16   18.10    3.20
  -5  -3 -16   21.40    4.90
   5  -3  16   18.50    3.70
  -5  -3 -16   25.40    5.30
  -5   3 -16   30.90    4.60
  -5   3 -16   16.50    3.50
  -6  -3 -16   35.80    6.90
  -6  -3 -16   43.90    7.30
  -6   3 -16   60.39    6.70
  -6   3 -16   40.40    5.80
  -6  -4  16   10.20    4.30
  -6  -4  16   11.20    4.10
  -6   4  16    6.40    2.80
   5  -4 -16   -0.10    1.60
  -5  -4  16   -3.30    2.10
  -5  -4  16    0.70    2.40
  -5   4  16   -0.50    1.30
   5   4 -16   -1.20    2.20
  -5   4  16    2.50    1.70
  -4  -4  16    0.50    2.20
  -4  -4  16    4.40    3.00
   4  -4 -16    0.50    1.30
  -4   4  16   -0.30    1.40
  -4   4  16    2.10    1.50
   4   4 -16   -0.70    2.00
   3  -4 -16    9.30    2.00
  -3  -4  16    8.70    3.00
  -3  -4  16   13.30    3.10
   3  -4 -16   11.40    2.20
  -3   4  16    9.60    2.10
  -3   4  16   11.10    2.40
   3   4 -16   16.90    3.80
   2  -4 -16    7.90    1.90
   2  -4 -16    9.20    2.00
  -2  -4  16    6.40    2.50
  -2  -4  16    7.70    2.70
  -2  -4  16    6.20    2.20
  -2   4  16    8.40    2.00
   2   4 -16    4.90    2.20
  -1  -4  16    7.10    2.20
   1  -4 -16    8.60    2.00
  -1  -4  16    6.40    2.30
  -1  -4  16    6.50    2.30
   1   4 -16    8.70    2.40
   0  -4 -16  124.29    7.20
   0  -4 -16  126.39    7.50
   0  -4  16  115.59    7.20
   0  -4  16  116.29    7.60
   0   4 -16  127.09    7.30
  -1  -4 -16    6.00    2.00
  -1  -4 -16    4.00    1.90
  -1  -4 -16    7.60    2.10
   1  -4  16    3.80    1.50
   1  -4  16    1.50    1.80
  -1   4 -16    2.80    1.40
  -2  -4 -16   63.69    5.80
  -2  -4 -16   67.59    6.20
  -2  -4 -16   66.39    5.60
   2  -4  16   74.89    4.80
  -2   4 -16   66.49    4.80
  -3  -4 -16    2.00    2.00
  -3  -4 -16    1.60    1.90
  -3   4 -16    1.90    1.50
  -4  -4 -16    1.10    2.50
  -4  -4 -16    0.40    1.80
  -4   4 -16    1.50    1.50
  -5  -4 -16   -0.80    2.10
  -5  -4 -16    1.20    2.60
  -5   4 -16   -0.40    1.40
  -6  -4 -16    3.20    3.10
  -6  -4 -16    1.20    2.80
  -6   4 -16    0.60    1.80
  -5  -5  16    3.10    3.00
  -5  -5  16    5.70    3.30
   5  -5 -16    3.20    1.90
   5   5 -16    4.00    3.30
  -5   5  16    1.30    1.70
  -4  -5  16    2.60    2.80
  -4  -5  16    6.80    3.00
  -4   5  16   12.60    2.70
   4   5 -16    4.40    2.80
  -4   5  16    6.30    1.90
  -3  -5  16    8.70    3.40
  -3   5  16   16.50    2.40
  -3   5  16   15.80    2.70
   3   5 -16    9.60    3.30
  -2  -5  16   13.00    3.70
  -2  -5  16   10.80    3.00
   2  -5 -16   16.40    2.60
   2   5 -16   10.10    3.00
   1  -5 -16    1.20    1.30
   1  -5 -16   -0.60    1.70
  -1  -5  16    1.00    2.00
  -1  -5  16    2.30    2.00
   1   5 -16    2.00    1.80
   0  -5  16   29.10    4.10
   0  -5 -16   34.10    4.50
   0  -5  16   24.20    4.00
   0  -5 -16   32.40    4.30
   0   5 -16   24.30    3.60
  -1  -5 -16    8.20    2.60
   1  -5  16    2.00    1.70
  -1  -5 -16    9.40    2.70
  -1   5 -16   10.20    2.40
  -2  -5 -16   42.00    5.90
  -2  -5 -16   43.80    5.90
  -2   5 -16   46.30    4.70
  -3  -5 -16   -0.70    2.00
  -3   5 -16    0.90    1.40
  -4  -5 -16   -1.10    2.00
  -4  -5 -16    0.30    2.50
  -4   5 -16    0.60    1.40
  -5  -5 -16    5.10    3.50
  -5  -5 -16    7.00    3.70
  -5   5 -16   12.50    2.90
  -5  -6  16    0.60    3.00
  -5   6  16    3.00    1.60
   5   6 -16    0.00    2.90
  -4  -6  16    1.00    2.30
  -4   6  16    1.80    1.80
   4   6 -16   -0.50    2.30
  -3  -6  16   -2.40    1.90
   3   6 -16   -0.60    2.00
  -3   6  16    0.30    1.50
   2  -6 -16    0.60    1.20
   2  -6 -16   -0.10    1.40
  -2  -6  16   -0.60    1.90
   2   6 -16   -3.40    1.40
  -1  -6  16    3.00    2.30
   1  -6 -16    5.70    1.90
  -1  -6  16    3.40    2.30
   1   6 -16    0.60    1.60
   0  -6 -16    4.20    2.20
   0  -6  16    8.10    3.00
   0   6 -16    3.80    2.20
  -1  -6 -16   -1.30    1.70
  -1  -6 -16    0.60    2.10
   1  -6  16    1.60    1.90
  -1   6 -16   -1.40    1.10
  -2  -6 -16   12.20    3.40
   2  -6  16    8.80    2.60
  -2   6 -16   17.40    3.10
  -3  -6 -16   30.90    5.50
  -3   6 -16   42.20    4.70
  -4  -6 -16   -0.70    2.40
  -4   6 -16   -1.00    1.30
  -4  -7  16   -2.80    2.30
   4   7 -16    3.70    2.90
  -4   7  16    1.00    1.60
   3  -7 -16   -0.40    1.70
  -3   7  16   -0.40    1.40
   3   7 -16    0.30    2.10
   2  -7 -16   11.40    2.60
   2  -7 -16    3.10    2.10
   2   7 -16    8.80    3.40
  -1  -7  16    0.90    2.50
   1  -7 -16    3.00    1.90
   1   7 -16    1.20    1.80
   0  -7 -16    2.40    2.00
   0  -7  16    4.30    2.40
   0   7 -16    2.00    1.90
   1  -7  16    1.00    1.80
  -1  -7 -16   -0.30    2.10
  -1   7 -16    1.40    1.90
   2  -7  16    0.70    2.00
  -2   7 -16    5.70    2.20
  -3   7 -16    0.90    1.70
   2   8 -16   -1.10    1.90
   1  -8 -16    4.10    2.30
   1   8 -16    2.20    2.80
   0  -8  16    0.80    2.40
   0  -8 -16    1.60    2.20
   0   8 -16    0.90    2.00
   1  -8  16    0.40    2.30
  -1   8 -16    9.10    2.90
  -2   8 -16    4.40    2.20
  -6   0  17   -1.90    2.00
  -6   0  17    3.60    2.50
  -5   0  17  340.47   16.80
  -5   0  17  299.47   16.30
  -4   0  17   -1.00    1.60
   4   0 -17   -0.40    1.70
  -4   0  17    0.40    1.70
   3   0 -17   89.49    5.80
  -3   0  17   83.39    6.20
  -3   0  17   99.79    6.40
   3   0 -17   93.99    6.60
  -2   0  17   -0.40    1.10
   2   0 -17    1.30    1.40
  -2   0  17    0.40    1.10
   2   0 -17   -0.70    0.90
  -2   0  17   -1.10    1.10
   1   0 -17   66.99    5.10
  -1   0  17   74.79    5.10
  -1   0  17   72.59    4.90
   1   0 -17   69.99    4.70
   0   0 -17    4.10    1.80
   0   0 -17    1.60    1.10
   0   0  17    1.80    1.70
   0   0  17    1.40    1.10
   1   0  17  431.26   17.40
  -1   0 -17  430.76   17.30
   1   0  17  409.36   17.90
   2   0  17    1.40    1.30
  -2   0 -17    0.50    1.00
  -2   0 -17    0.90    1.20
  -3   0 -17    5.20    2.00
  -3   0 -17    4.60    1.90
   3   0  17    6.00    2.20
  -4   0 -17    2.50    1.80
  -4   0 -17    0.40    1.80
   4   0  17    1.60    2.00
  -5   0 -17   94.89    7.90
  -5   0 -17   90.69    7.60
  -6   0 -17   -0.70    2.10
  -6   0 -17   -0.40    1.90
  -6  -1  17   34.50    6.10
  -6  -1  17   37.50    6.10
  -6   1  17   35.60    5.60
  -6   1  17   38.80    5.70
  -5  -1  17  106.99    8.50
  -5  -1  17   81.99    8.60
  -5   1  17   83.69    7.10
  -5   1  17  103.99    7.90
  -4  -1  17   21.70    4.30
   4  -1 -17   19.30    4.00
  -4  -1  17   17.60    3.80
  -4   1  17   24.00    4.10
  -4   1  17   22.20    3.70
   4   1 -17   26.30    4.00
  -3  -1  17    4.40    1.90
  -3  -1  17    9.20    2.50
  -3  -1  17    7.50    2.10
   3  -1 -17   10.80    2.50
   3   1 -17    9.30    2.20
   3   1 -17    9.50    2.80
  -3   1  17    6.70    2.00
  -3   1  17    6.10    2.00
   2  -1 -17   11.70    2.10
  -2  -1  17   10.70    2.40
  -2  -1  17   12.90    2.60
  -2  -1  17   11.60    2.60
   2  -1 -17   15.50    3.00
  -2   1  17   15.10    2.60
  -2   1  17   14.20    2.70
   2   1 -17    8.60    2.20
   1  -1 -17  104.79    5.90
  -1  -1  17  106.39    6.20
  -1  -1  17   96.89    6.30
  -1  -1  17  109.09    6.90
   1   1 -17  102.69    6.10
   1   1 -17  105.69    6.70
  -1   1  17  107.49    6.10
  -1   1  17  111.59    6.20
  -1   1  17  103.69    6.00
   0  -1  17    1.00    1.00
   0  -1 -17    8.70    2.00
   0  -1  17   11.90    2.60
   0   1  17    3.10    1.50
   0   1  17    0.50    1.20
   0   1  17    1.40    1.20
   0   1 -17    4.10    1.30
   1  -1  17 3029.10  110.39
  -1  -1 -17 3167.58  110.49
  -1  -1 -17 3194.98  109.99
   1  -1  17 3203.48  109.79
   1   1  17 3202.08  110.79
   1   1  17 3145.79  111.09
  -1   1 -17 3154.78  109.89
   2  -1  17  154.18    7.80
  -2  -1 -17  153.18    8.80
  -2  -1 -17  154.18    8.40
  -2   1 -17  146.59    8.00
  -2   1 -17  146.19    8.30
  -3  -1 -17  232.58   12.40
   3  -1  17  239.58   12.30
  -3  -1 -17  257.17   12.30
   3  -1  17  223.08   11.10
   3   1  17  231.28   13.10
  -3   1 -17  250.87   12.20
  -3   1 -17  243.18   11.70
   4  -1  17   38.30    5.40
  -4  -1 -17   32.00    5.00
  -4  -1 -17   39.40    5.40
  -4   1 -17   46.00    5.50
  -4   1 -17   39.40    5.00
  -5  -1 -17   35.20    5.70
  -5  -1 -17   27.90    4.90
  -5   1 -17   23.50    4.10
  -5   1 -17   43.00    5.80
  -6  -1 -17    3.20    2.50
  -6  -1 -17    2.90    2.70
  -6   1 -17    0.20    2.00
  -6   1 -17    4.90    2.60
  -6  -2  17   -2.40    2.10
  -6  -2  17    0.60    2.60
  -6   2  17    1.10    1.90
  -6   2  17    0.30    2.70
  -5  -2  17   45.90    6.40
   5  -2 -17   48.10    6.00
  -5  -2  17   51.39    6.90
  -5   2  17   39.70    5.30
  -5   2  17   58.59    6.20
  -4  -2  17   60.09    6.90
   4  -2 -17   57.69    5.20
  -4  -2  17   77.79    8.10
  -4   2  17   65.29    5.30
   4   2 -17   76.19    7.20
  -4   2  17   64.99    5.30
  -3  -2  17   27.80    4.00
   3  -2 -17   37.10    4.30
  -3  -2  17   28.90    4.40
  -3  -2  17   36.10    4.90
  -3   2  17   39.00    4.20
   3   2 -17   36.90    4.70
   3   2 -17   28.30    4.40
  -3   2  17   27.10    3.60
  -2  -2  17  175.68   10.00
   2  -2 -17  166.38    8.70
  -2  -2  17  170.68    9.10
  -2  -2  17  174.18    9.80
   2   2 -17  169.08    9.20
   2   2 -17  166.18    9.60
  -2   2  17  177.38    8.70
   1  -2 -17  204.08    9.40
  -1  -2  17  195.98   10.70
   1  -2 -17  212.08   10.30
  -1  -2  17  211.78   10.50
  -1  -2  17  212.68   10.00
   1   2 -17  204.28   10.50
   1   2 -17  208.78   10.20
  -1   2  17  211.18    9.80
   0  -2  17   46.10    3.90
   0  -2  17   40.60    4.00
   0  -2 -17   38.80    3.80
   0  -2 -17   42.50    3.90
   0  -2  17   42.70    4.20
   0   2  17   36.70    3.40
   0   2  17   36.20    3.30
   0   2 -17   39.40    4.10
  -1  -2 -17  346.07   15.50
  -1  -2 -17  353.06   15.10
   1  -2  17  346.77   14.50
  -1  -2 -17  353.36   15.80
   1  -2  17  333.57   15.20
   1   2  17  364.26   15.60
   1   2  17  351.16   16.00
  -1   2 -17  345.07   14.70
  -2  -2 -17   33.30    4.40
  -2  -2 -17   57.49    5.60
  -2  -2 -17   39.90    5.30
  -2   2 -17   45.60    4.50
   2   2  17   42.90    4.90
  -3  -2 -17    5.90    2.30
  -3  -2 -17    6.60    2.40
  -3  -2 -17    6.40    2.10
  -3   2 -17    7.40    2.20
  -3   2 -17   10.30    2.40
   3   2  17    5.40    2.20
  -4  -2 -17   27.00    5.20
   4  -2  17   31.60    4.50
  -4  -2 -17   28.30    4.70
  -4   2 -17   25.50    3.90
  -4   2 -17   34.60    4.70
  -5  -2 -17    8.90    3.10
  -5  -2 -17    3.00    2.30
  -5   2 -17    2.70    2.30
  -5   2 -17    2.50    2.00
  -6  -2 -17   -0.70    2.10
  -6  -2 -17   -0.40    2.30
  -6   2 -17   -0.20    2.00
  -6   2 -17    0.40    2.00
  -6  -3  17   20.10    5.30
  -6  -3  17   18.70    4.70
  -6   3  17   16.20    4.10
  -6   3  17   16.40    3.50
   5  -3 -17    3.50    2.00
  -5  -3  17    1.50    2.60
  -5  -3  17   -1.20    2.30
  -5   3  17    2.00    1.90
  -5   3  17    3.90    2.10
   5   3 -17    1.70    2.80
  -4  -3  17   28.80    5.00
  -4  -3  17   28.80    5.20
   4  -3 -17   32.20    4.20
   4   3 -17   29.20    4.90
  -4   3  17   37.20    4.40
  -4   3  17   31.20    4.20
  -3  -3  17    6.50    2.60
   3  -3 -17   10.00    2.20
  -3  -3  17   10.50    3.10
   3   3 -17    9.80    3.20
   3   3 -17   11.10    3.00
  -3   3  17   15.00    2.60
  -3   3  17    4.40    1.90
  -2  -3  17   -0.90    1.20
  -2  -3  17    0.00    1.30
  -2  -3  17    2.00    1.70
   2  -3 -17   -0.70    1.00
   2  -3 -17   -0.40    1.00
   2   3 -17    0.90    1.40
  -2   3  17    0.20    1.00
   2   3 -17    0.20    1.50
  -1  -3  17  121.69    7.00
  -1  -3  17  112.09    7.70
  -1  -3  17  119.89    7.50
   1  -3 -17  124.39    6.90
   1   3 -17  116.79    7.00
   0  -3  17   31.80    3.60
   0  -3 -17   24.10    3.40
   0  -3  17   31.10    3.90
   0  -3 -17   32.20    4.30
   0  -3 -17   32.00    3.60
   0   3 -17   25.40    3.50
   1  -3  17  160.58    8.60
  -1  -3 -17  172.08    8.90
  -1  -3 -17  154.88    9.10
  -1  -3 -17  168.78    9.50
   1  -3  17  175.48    9.20
  -1   3 -17  183.08    8.80
   1   3  17  148.49    9.20
  -2  -3 -17   23.80    3.80
  -2  -3 -17   16.60    3.30
  -2  -3 -17   24.00    4.00
   2   3  17   18.20    3.30
  -2   3 -17   24.00    3.30
  -3  -3 -17    1.20    1.90
  -3  -3 -17   -0.80    1.30
  -3   3 -17    2.30    1.50
   3   3  17    1.20    1.70
  -4  -3 -17  108.49    8.60
  -4  -3 -17   88.89    9.10
  -4   3 -17   96.59    6.90
   5  -3  17    0.30    1.70
  -5  -3 -17    0.00    2.50
  -5  -3 -17    3.70    2.50
  -5   3 -17    3.20    1.90
  -5   3 -17    1.90    1.80
  -6  -3 -17    6.20    3.50
  -6  -3 -17    6.90    3.70
  -6   3 -17    4.60    2.40
  -6   3 -17    6.60    2.60
  -6  -4  17   14.60    4.50
  -6  -4  17    7.30    3.50
  -6   4  17    4.90    2.60
  -5  -4  17    9.00    3.50
   5  -4 -17    6.70    2.40
  -5  -4  17    8.10    3.30
  -5   4  17    9.10    2.50
   5   4 -17    4.20    2.90
  -5   4  17    6.60    2.30
  -4  -4  17    1.50    2.40
   4  -4 -17    2.60    1.60
  -4  -4  17    1.80    2.40
  -4   4  17    2.50    1.70
   4   4 -17    4.30    2.60
  -4   4  17    2.40    1.80
  -3  -4  17  112.49    8.50
   3  -4 -17  102.39    6.00
   3  -4 -17  100.09    6.00
  -3  -4  17   99.29    7.70
  -3   4  17   99.29    6.30
   3   4 -17  100.79    8.00
  -3   4  17  103.59    6.30
  -2  -4  17   33.70    5.00
   2  -4 -17   31.30    3.20
  -2  -4  17   24.20    3.90
   2  -4 -17   34.30    3.40
  -2  -4  17   28.80    4.70
   2   4 -17   28.20    4.30
  -2   4  17   27.90    3.50
  -1  -4  17   55.89    5.60
  -1  -4  17   53.69    5.40
  -1  -4  17   62.69    5.40
   1  -4 -17   58.69    4.60
   1   4 -17   62.49    5.10
   0  -4  17    4.30    1.70
   0  -4 -17    6.50    1.90
   0  -4 -17    5.30    1.90
   0  -4  17    4.00    2.00
   0   4 -17    3.10    1.50
  -1  -4 -17   59.79    5.40
   1  -4  17   52.79    4.40
  -1  -4 -17   59.29    4.80
  -1  -4 -17   56.19    5.10
  -1   4 -17   54.89    4.50
  -2  -4 -17    7.70    2.70
  -2  -4 -17    8.60    2.90
  -2  -4 -17    8.70    2.60
   2  -4  17    4.50    1.80
  -2   4 -17    4.30    1.70
   2   4  17    5.80    2.30
  -3  -4 -17  121.99    8.70
  -3  -4 -17  116.99    9.10
  -3   4 -17  132.09    7.60
  -4  -4 -17    8.00    3.40
  -4  -4 -17   11.70    3.70
  -4   4 -17   11.20    2.70
  -5  -4 -17    3.00    2.90
  -5  -4 -17    5.20    3.30
  -5   4 -17    7.30    2.50
  -6  -4 -17   10.50    4.40
  -6  -4 -17   13.60    4.70
  -6   4 -17   13.10    3.40
  -5  -5  17   -0.50    2.60
   5  -5 -17    2.10    1.80
  -5  -5  17    1.40    2.70
   5   5 -17   -1.30    2.40
  -5   5  17   -0.40    1.50
   4  -5 -17    1.70    1.60
  -4  -5  17    2.80    3.00
  -4  -5  17    2.70    3.20
   4  -5 -17    1.60    1.30
  -4   5  17    2.00    1.60
  -4   5  17    0.70    1.30
   4   5 -17    1.70    2.30
   3  -5 -17   23.40    3.10
   3  -5 -17   21.40    3.10
  -3  -5  17   19.50    4.40
   3   5 -17   18.30    4.10
  -3   5  17   20.30    3.00
  -3   5  17   22.10    3.20
   2  -5 -17    4.90    1.70
  -2  -5  17    4.20    2.20
  -2  -5  17    3.70    2.60
   2  -5 -17    0.80    1.40
   2   5 -17    2.30    1.90
   1  -5 -17   10.70    2.60
   1  -5 -17   12.40    2.80
  -1  -5  17   15.10    3.30
  -1  -5  17   19.60    3.80
   1   5 -17   18.20    3.50
   0  -5  17   -0.20    1.70
   0  -5 -17    3.00    1.70
   0  -5 -17    1.00    1.60
   0  -5  17   -0.40    1.50
   0   5 -17    2.20    1.50
  -1  -5 -17   26.50    4.30
  -1  -5 -17   22.10    4.20
  -1   5 -17   23.10    3.50
  -2  -5 -17   11.40    4.20
  -2  -5 -17    9.70    3.00
  -2   5 -17    9.50    2.30
  -3  -5 -17    2.40    2.10
  -3   5 -17    2.10    1.60
  -4  -5 -17    1.00    3.30
  -4  -5 -17    5.40    3.00
  -4   5 -17    4.70    2.20
  -5  -5 -17   -0.70    2.40
  -5  -5 -17   -0.10    3.00
  -5   5 -17    1.30    1.60
  -4  -6  17    3.40    2.50
   4   6 -17   -0.60    2.40
  -4   6  17    2.50    1.60
  -3  -6  17    9.40    3.40
   3  -6 -17   14.40    2.60
   3  -6 -17   15.10    2.80
   3   6 -17   14.70    4.00
  -3   6  17   20.90    3.30
  -3   6  17   18.00    3.30
  -2  -6  17    2.90    2.60
   2  -6 -17    1.10    1.70
   2  -6 -17    1.90    1.50
   2   6 -17    4.90    2.70
  -1  -6  17    9.90    3.40
  -1  -6  17   10.00    3.10
   1  -6 -17   10.40    2.70
   1   6 -17   11.40    3.10
   0  -6 -17    4.10    2.10
   0  -6  17    4.60    2.60
   0   6 -17    5.50    2.40
  -1  -6 -17   24.90    5.10
   1  -6  17   18.10    3.60
  -1   6 -17   37.70    4.70
   2  -6  17   18.50    3.50
  -2  -6 -17   20.30    4.30
  -2   6 -17   30.30    4.00
  -3  -6 -17   75.89    8.80
  -3   6 -17   57.99    4.90
  -4  -6 -17   -1.70    2.50
  -4   6 -17   -2.10    1.40
   3  -7 -17    0.30    1.80
   3   7 -17    1.00    2.20
  -3   7  17   -1.40    1.50
   2  -7 -17    0.10    1.80
   2  -7 -17    3.10    1.90
   2   7 -17   -3.60    1.50
   1  -7 -17    0.20    1.60
   1   7 -17    0.70    1.90
   0  -7  17    0.30    1.90
   0  -7 -17    1.30    2.20
   0   7 -17    0.80    2.00
   1  -7  17    3.00    2.30
  -1   7 -17    1.30    1.90
   2  -7  17    1.40    2.10
  -2   7 -17    0.50    1.60
  -3   7 -17    1.60    1.70
   2   8 -17    0.10    2.30
   1  -8 -17   -0.20    1.90
   1   8 -17   -1.30    2.10
   0  -8  17    0.30    2.40
   0  -8 -17    3.80    2.60
   0   8 -17    0.20    2.20
   1  -8  17    5.90    3.10
  -1   8 -17   10.10    3.10
  -2   8 -17   -1.80    1.80
  -6   0  18    4.90    3.10
  -6   0  18    0.20    2.40
  -5   0  18    4.30    2.80
  -5   0  18   -0.20    2.10
  -4   0  18   10.40    2.80
   4   0 -18   11.70    3.20
  -4   0  18   14.50    3.60
  -3   0  18   -0.30    1.10
   3   0 -18   -0.50    1.40
   3   0 -18   -0.70    1.20
  -3   0  18    0.60    1.30
   2   0 -18  118.69    7.70
  -2   0  18  135.59    7.40
   2   0 -18  136.09    7.20
  -2   0  18  138.79    7.60
  -2   0  18  132.19    7.80
   1   0 -18    1.40    1.30
  -1   0  18    1.00    1.10
  -1   0  18   -0.40    1.00
   1   0 -18   -0.90    0.90
   0   0 -18  355.76   15.30
   0   0  18  358.96   15.50
   0   0  18  321.37   14.50
   0   0 -18  336.57   14.50
   1   0  18   -0.20    1.00
  -1   0 -18    0.30    0.90
   1   0  18    0.70    1.70
   1   0  18   -0.10    0.50
  -2   0 -18  444.16   18.60
   2   0  18  446.76   19.50
  -2   0 -18  438.46   18.90
   2   0  18  446.86   18.40
  -3   0 -18    0.90    1.50
   3   0  18    0.20    1.40
  -3   0 -18    0.30    1.30
  -4   0 -18   76.99    6.40
  -4   0 -18   76.39    6.60
   4   0  18   80.09    7.40
  -5   0 -18    0.50    2.00
  -5   0 -18    0.70    1.70
  -6   0 -18   -1.20    2.10
  -6   0 -18    6.30    3.00
  -6  -1  18    3.70    2.90
  -6  -1  18    2.70    2.70
  -6   1  18    4.10    2.90
  -6   1  18    7.90    3.00
  -5  -1  18   19.60    4.20
  -5  -1  18   22.00    4.70
  -5   1  18   21.50    4.30
  -5   1  18   15.90    3.90
   4  -1 -18   -0.10    1.60
  -4  -1  18    0.90    2.10
  -4  -1  18    4.30    2.20
  -4   1  18    1.10    1.70
  -4   1  18   -0.50    1.40
   4   1 -18   -1.90    1.40
  -3  -1  18   13.20    3.10
  -3  -1  18   18.80    3.30
   3  -1 -18   26.50    3.80
  -3  -1  18   18.30    3.30
   3  -1 -18   25.70    3.10
  -3   1  18   19.80    3.40
   3   1 -18   29.70    4.80
  -3   1  18   25.60    3.60
   3   1 -18   15.00    2.80
  -2  -1  18   27.90    3.80
  -2  -1  18   29.40    4.10
  -2  -1  18   27.40    3.80
   2  -1 -18   35.80    4.30
   2  -1 -18   30.10    3.30
  -2   1  18   32.20    3.90
   2   1 -18   25.70    3.60
  -2   1  18   26.30    3.40
   1  -1 -18    0.90    1.40
  -1  -1  18    3.00    1.60
   1  -1 -18    1.40    1.10
  -1  -1  18    2.80    1.50
  -1  -1  18    2.10    1.30
   1   1 -18   -0.30    0.90
   1   1 -18   -0.40    1.30
  -1   1  18    2.30    1.20
  -1   1  18    0.50    1.10
  -1   1  18    2.50    1.30
   0  -1  18    1.60    1.20
   0  -1 -18    0.00    0.90
   0  -1  18    0.10    1.60
   0  -1 -18    2.00    1.70
   0   1  18    1.40    1.30
   0   1 -18   -0.50    0.80
   0   1  18    0.30    1.10
   0   1  18   -1.00    1.00
   1  -1  18   52.39    3.90
  -1  -1 -18   44.90    5.00
   1  -1  18   49.60    4.60
  -1  -1 -18   39.40    4.20
  -1   1 -18   45.50    3.90
   1   1  18   38.90    4.80
   1   1  18   51.19    4.60
  -2  -1 -18   53.59    4.50
  -2  -1 -18   58.79    5.00
   2  -1  18   56.79    4.30
  -2   1 -18   47.00    4.20
   3  -1  18   66.19    4.90
  -3  -1 -18   61.69    6.60
  -3  -1 -18   68.19    5.60
   3  -1  18   71.49    6.00
  -3   1 -18   69.29    5.30
   3   1  18   54.29    5.70
  -3   1 -18   67.29    5.50
  -4  -1 -18  110.49    7.90
   4  -1  18   91.19    7.60
  -4  -1 -18  104.79    8.00
  -4   1 -18  115.29    7.90
  -4   1 -18  100.29    7.20
  -5  -1 -18   29.30    5.30
  -5  -1 -18   32.50    5.40
  -5   1 -18   19.60    4.00
  -5   1 -18   31.50    5.00
  -6  -1 -18    0.80    2.50
  -6  -1 -18    0.00    2.30
  -6   1 -18   -1.50    1.90
  -6   1 -18    3.70    2.60
  -6  -2  18    5.00    3.20
  -6  -2  18    1.70    2.80
  -6   2  18    0.30    2.20
  -6   2  18    2.60    2.70
   5  -2 -18    7.30    2.80
  -5  -2  18    6.80    2.90
  -5  -2  18    2.70    2.40
  -5   2  18    2.00    2.10
  -5   2  18    2.50    2.10
  -4  -2  18   59.29    6.90
   4  -2 -18   87.69    6.40
  -4  -2  18   71.49    8.00
   4   2 -18   72.99    6.30
  -4   2  18   83.49    6.20
  -4   2  18   74.49    5.80
  -3  -2  18   10.90    2.60
  -3  -2  18   13.00    3.00
  -3  -2  18   23.80    4.30
   3  -2 -18   21.80    3.50
   3   2 -18   18.80    3.50
  -3   2  18   13.10    2.70
  -3   2  18   15.80    2.90
   3   2 -18   16.30    4.00
  -2  -2  18    6.50    2.20
  -2  -2  18    8.50    2.30
  -2  -2  18    7.90    2.40
   2  -2 -18    7.70    2.20
  -2   2  18    3.90    1.60
   2   2 -18    6.10    2.20
   2   2 -18    1.40    1.40
   1  -2 -18    1.90    1.40
  -1  -2  18    6.90    2.00
  -1  -2  18    8.30    2.40
   1  -2 -18    5.50    1.80
   1  -2 -18    3.20    1.30
  -1  -2  18    6.20    2.00
   1   2 -18    7.00    2.00
   1   2 -18    4.50    1.90
  -1   2  18    3.70    1.60
   0  -2  18  104.49    6.80
   0  -2  18   88.79    6.00
   0  -2 -18   88.89    5.60
   0  -2  18   92.09    5.70
   0  -2 -18   86.99    6.10
   0   2  18  102.69    6.50
   0   2  18   94.89    5.90
   0   2 -18   92.59    5.90
   1  -2  18    7.90    2.70
  -1  -2 -18    6.60    2.00
   1  -2  18    6.90    1.80
  -1  -2 -18    7.00    2.00
  -1  -2 -18    7.70    2.10
  -1   2 -18    8.20    2.10
   1   2  18    5.70    1.80
   1   2  18    7.10    2.40
  -2  -2 -18   62.89    5.30
  -2  -2 -18   90.09    6.40
  -2  -2 -18   72.79    5.90
  -2   2 -18   80.69    5.30
   2   2  18   70.69    5.90
  -3  -2 -18  203.18   11.70
  -3  -2 -18  206.88   11.30
  -3  -2 -18  209.58   11.90
   3   2  18  224.18   12.30
  -3   2 -18  203.18   10.60
   4  -2  18    2.40    1.80
  -4  -2 -18    1.60    2.20
  -4  -2 -18    2.00    2.10
  -4   2 -18    3.40    2.00
  -4   2 -18    3.60    2.00
  -5  -2 -18    7.30    2.90
  -5  -2 -18    6.10    2.90
  -5   2 -18    5.90    2.40
  -5   2 -18    5.60    2.50
  -6  -2 -18    7.70    3.40
  -6  -2 -18    8.70    3.30
  -6   2 -18   11.10    3.30
  -6   2 -18   12.50    3.90
  -6  -3  18   25.00    5.90
  -6  -3  18   35.40    6.20
  -6   3  18   18.00    4.20
  -6   3  18   32.40    4.90
  -5  -3  18   13.50    3.90
  -5  -3  18   14.70    4.20
   5  -3 -18   16.40    3.50
  -5   3  18   17.00    3.50
  -5   3  18   10.60    3.00
   5   3 -18   13.80    4.40
  -4  -3  18   63.29    7.50
  -4  -3  18   49.50    6.60
   4  -3 -18   77.39    5.70
  -4   3  18   72.29    5.60
   4   3 -18   63.69    7.10
  -4   3  18   55.19    5.00
   3  -3 -18   70.59    5.10
  -3  -3  18   75.19    6.70
  -3  -3  18   60.79    6.60
   3   3 -18   65.89    6.40
  -3   3  18   62.99    5.00
  -3   3  18   67.49    5.10
   3   3 -18   64.59    6.60
   2  -3 -18    1.50    1.20
  -2  -3  18    1.80    1.80
  -2  -3  18    4.10    1.90
  -2  -3  18    0.30    1.60
   2  -3 -18    2.00    1.40
  -2   3  18    1.20    1.20
   2   3 -18   -0.70    1.60
   2   3 -18    1.30    1.60
  -1  -3  18    7.50    2.10
   1  -3 -18    7.40    2.00
  -1  -3  18   11.50    3.10
  -1  -3  18    9.30    2.50
   1  -3 -18    2.90    1.60
   1   3 -18    8.10    2.10
   0  -3 -18   46.70    4.50
   0  -3  18   55.29    4.90
   0  -3  18   41.50    4.20
   0  -3 -18   38.90    4.00
   0  -3  18   40.80    4.50
   0   3 -18   32.00    4.00
   1  -3  18    7.40    2.10
  -1  -3 -18    9.00    2.20
  -1  -3 -18    9.20    2.40
   1  -3  18    6.00    2.40
  -1  -3 -18    8.10    2.30
  -1   3 -18    6.80    1.90
   1   3  18    7.90    2.70
  -2  -3 -18   51.09    5.20
  -2  -3 -18   49.00    5.90
  -2  -3 -18   57.59    6.00
   2   3  18   68.29    8.60
  -2   3 -18   53.59    5.20
  -3  -3 -18   59.59    6.70
  -3  -3 -18   58.79    6.40
   3   3  18   62.59    6.20
  -3   3 -18   67.69    5.10
  -4  -3 -18    2.60    2.30
  -4  -3 -18   -0.70    1.80
  -4   3 -18   -0.60    1.30
  -5  -3 -18   18.80    5.10
  -5  -3 -18   14.60    4.30
   5  -3  18   23.00    4.90
  -5   3 -18   26.10    4.40
  -5   3 -18   17.60    3.80
  -6  -3 -18    0.40    2.60
  -6  -3 -18    3.40    3.40
  -6   3 -18    3.30    2.30
  -6   3 -18    4.20    2.60
  -6  -4  18    5.90    3.40
  -6  -4  18    6.60    3.70
  -6   4  18    0.80    2.20
  -5  -4  18    4.90    3.40
   5  -4 -18    3.50    2.10
  -5  -4  18    1.80    2.50
  -5   4  18   -0.40    1.60
   5   4 -18    2.40    2.90
  -5   4  18    3.70    2.00
  -4  -4  18   14.90    4.00
  -4  -4  18   10.60    3.80
   4  -4 -18   17.10    3.20
   4   4 -18   22.00    4.60
  -4   4  18   15.40    2.90
  -4   4  18   22.50    3.60
  -3  -4  18   16.20    3.60
   3  -4 -18   15.80    2.80
   3  -4 -18   17.50    3.00
  -3  -4  18   11.70    3.70
  -3   4  18   18.20    3.00
  -3   4  18   11.30    2.50
   3   4 -18   17.20    4.00
  -2  -4  18    1.30    1.80
   2  -4 -18   -0.30    1.00
   2  -4 -18    0.80    1.40
  -2  -4  18   -0.30    1.50
  -2  -4  18    0.50    1.70
   2   4 -18   -0.40    1.40
  -2   4  18   -1.60    1.10
  -1  -4  18    1.70    1.70
   1  -4 -18    0.60    1.60
  -1  -4  18    1.30    1.90
   1  -4 -18    2.60    1.50
  -1  -4  18    2.80    1.70
   1   4 -18    1.10    1.40
   0  -4  18   45.00    5.00
   0  -4 -18   44.20    4.90
   0  -4  18   41.30    5.10
   0  -4 -18   48.70    5.80
   0   4 -18   43.00    4.70
  -1  -4 -18   14.20    3.00
  -1  -4 -18   21.60    3.40
  -1  -4 -18   31.50    4.50
   1  -4  18   12.50    2.80
   1  -4  18   23.90    3.40
  -1   4 -18   19.80    3.20
  -2  -4 -18   40.00    5.50
  -2  -4 -18   32.80    5.60
  -2  -4 -18   46.80    5.50
   2  -4  18   48.00    5.10
   2   4  18   45.50    6.00
  -2   4 -18   44.50    4.70
  -3  -4 -18  345.07   17.00
  -3  -4 -18  353.56   17.80
  -3   4 -18  329.57   15.20
  -4  -4 -18   -2.50    1.80
  -4  -4 -18    0.10    2.20
  -4   4 -18    0.50    1.40
  -5  -4 -18   10.00    3.90
  -5  -4 -18    6.50    3.50
  -5   4 -18   10.70    3.00
   5  -5 -18    0.00    2.00
  -5  -5  18    1.60    2.70
  -5  -5  18    0.50    2.60
  -5   5  18   -0.70    1.60
   5   5 -18    0.00    2.70
  -4  -5  18   54.39    7.60
   4  -5 -18   44.40    4.30
   4  -5 -18   48.80    4.30
   4   5 -18   57.59    7.80
  -4   5  18   54.19    4.70
  -4   5  18   59.59    4.40
   3  -5 -18    2.60    1.70
   3  -5 -18    2.70    1.50
  -3  -5  18    1.70    2.30
  -3   5  18    5.40    2.00
  -3   5  18    3.00    1.60
   3   5 -18    0.10    2.10
   2  -5 -18   30.50    3.90
  -2  -5  18   27.20    4.80
   2   5 -18   36.20    5.20
  -2   5  18   30.70    3.80
   1  -5 -18   24.00    3.90
   1  -5 -18   19.70    3.30
  -1  -5  18   16.20    3.60
  -1  -5  18   24.80    4.50
   1   5 -18   21.30    3.70
   0  -5  18   62.19    5.50
   0  -5 -18   58.49    5.10
   0  -5 -18   67.99    5.80
   0  -5  18   71.59    6.20
   0   5 -18   66.99    5.40
   1  -5  18    1.00    1.70
  -1  -5 -18    4.90    2.30
  -1  -5 -18    4.90    2.20
  -1   5 -18    5.60    2.10
  -2  -5 -18    2.70    2.30
   2  -5  18    8.90    2.80
  -2   5 -18    6.40    2.20
  -3  -5 -18   -1.00    1.90
  -3   5 -18    0.40    1.40
  -4  -5 -18   14.30    4.20
  -4   5 -18   16.30    3.20
  -5  -5 -18    0.20    2.70
  -5   5 -18    0.00    1.40
  -4  -6  18    5.60    3.20
   4  -6 -18   -0.30    1.60
   4   6 -18    0.00    2.30
  -4   6  18    0.60    1.60
   3  -6 -18   11.10    2.80
   3  -6 -18    9.20    2.30
  -3  -6  18   12.40    4.00
   3   6 -18    7.80    3.60
  -3   6  18    7.60    2.40
  -3   6  18    7.70    2.10
   2  -6 -18    1.30    1.60
  -2  -6  18   -0.50    2.20
   2  -6 -18    1.20    1.80
   2   6 -18    0.30    1.70
  -1  -6  18    1.50    2.20
   1  -6 -18   -0.10    1.50
  -1  -6  18   -1.20    1.70
   1   6 -18   -1.70    1.40
   0  -6 -18   17.00    3.90
   0  -6  18   10.20    3.10
   0   6 -18   12.10    3.20
   1  -6  18    0.30    1.80
  -1  -6 -18    0.60    2.30
  -1   6 -18    0.00    1.40
  -2  -6 -18    8.30    3.30
   2  -6  18    5.10    2.40
  -2   6 -18   11.10    2.70
  -3  -6 -18    2.20    2.70
  -3   6 -18    9.40    2.40
  -4  -6 -18    7.10    3.40
  -4   6 -18    1.80    1.70
   3  -7 -18    1.80    2.30
  -3   7  18    1.80    1.90
   3   7 -18    2.30    2.40
   2  -7 -18    5.00    2.20
   2  -7 -18    3.50    2.30
   2   7 -18    6.40    3.10
   1  -7 -18    8.40    2.90
   1   7 -18    2.20    2.00
   0  -7  18   -1.60    1.80
   0  -7 -18    1.90    2.10
   0   7 -18    2.20    2.10
   1  -7  18    1.00    2.30
  -1   7 -18    0.80    1.80
   2  -7  18   -0.30    2.30
  -2   7 -18    1.80    1.70
  -3   7 -18    2.90    1.70
   1  -8 -18    2.60    2.40
   1   8 -18    4.50    2.90
   0  -8  18   -0.80    2.40
   0  -8 -18    1.00    2.40
   0   8 -18   -0.40    2.00
   1  -8  18   -1.00    2.50
  -1   8 -18    0.80    2.00
  -6   0  19   -2.10    1.90
  -6   0  19    3.40    2.70
  -5   0  19  163.78   10.80
  -5   0  19  140.29   10.10
   4   0 -19   -0.40    2.00
  -4   0  19   -0.60    1.80
  -4   0  19    0.10    1.70
   3   0 -19    0.90    1.30
  -3   0  19   -0.20    1.30
  -3   0  19   -0.60    1.20
   3   0 -19   -0.40    1.50
   2   0 -19   -1.50    0.90
  -2   0  19   -1.30    1.00
  -2   0  19   -0.70    1.00
  -2   0  19   -1.10    0.90
   2   0 -19   -0.40    1.30
  -1   0  19  150.18    8.30
  -1   0  19  166.78    8.90
   1   0 -19  166.18    8.50
   0   0  19    4.50    1.80
   0   0 -19    2.20    1.20
   0   0  19    3.50    1.40
   0   0 -19    4.30    2.00
   1   0  19   77.29    6.00
  -1   0 -19   87.19    5.60
   1   0  19   79.39    5.40
  -2   0 -19    0.40    1.10
  -2   0 -19   -2.00    0.80
   2   0  19    0.80    1.10
   2   0  19    0.90    1.30
  -3   0 -19   87.79    6.50
   3   0  19   98.29    7.50
  -3   0 -19   97.49    7.00
  -4   0 -19   -0.50    1.60
  -4   0 -19   -1.70    1.50
  -5   0 -19   11.00    3.40
  -5   0 -19   17.80    4.10
  -6   0 -19   -0.70    2.00
  -6   0 -19    1.30    2.30
  -6  -1  19    4.20    3.10
  -6  -1  19    6.60    3.20
  -6   1  19    1.90    2.30
  -6   1  19    6.60    3.20
  -5  -1  19   95.69    8.30
  -5  -1  19   72.79    8.00
  -5   1  19   84.89    7.20
  -5   1  19   79.69    7.20
  -4  -1  19   20.10    4.10
   4  -1 -19   10.30    3.10
  -4  -1  19   21.40    4.30
   4   1 -19   16.80    3.40
  -4   1  19   19.80    3.80
  -4   1  19   17.20    3.50
   3  -1 -19  268.77   12.80
  -3  -1  19  278.57   13.90
   3  -1 -19  267.27   13.20
  -3  -1  19  279.27   13.30
  -3  -1  19  257.77   13.10
   3   1 -19  282.27   13.10
  -3   1  19  259.67   12.70
  -3   1  19  275.97   13.10
   3   1 -19  246.68   13.60
   2  -1 -19   18.60    3.30
  -2  -1  19   13.10    2.80
  -2  -1  19   12.10    2.70
   2  -1 -19   16.20    2.50
  -2  -1  19   11.50    2.50
  -2   1  19   19.40    3.20
  -2   1  19   17.20    2.80
   2   1 -19   22.30    3.30
   1  -1 -19   21.40    3.30
  -1  -1  19   27.20    3.60
  -1  -1  19   29.30    4.10
  -1  -1  19   21.20    3.20
   1  -1 -19   31.80    3.60
  -1   1  19   30.30    3.60
   1   1 -19   22.00    3.10
  -1   1  19   27.40    3.40
  -1   1  19   28.90    3.50
   1   1 -19   30.70    4.10
   0  -1  19    0.80    1.20
   0  -1 -19    1.80    1.30
   0  -1 -19    0.50    1.20
   0  -1  19    1.50    1.60
   0   1 -19    2.00    1.10
   0   1  19   -0.10    1.10
   0   1  19    0.40    1.20
   0   1  19   -0.40    1.20
  -1  -1 -19  570.74   22.60
  -1  -1 -19  575.34   23.10
   1  -1  19  556.24   22.30
   1  -1  19  568.44   23.20
   1   1  19  567.84   23.70
   1   1  19  569.04   23.50
  -1   1 -19  555.64   22.60
  -2  -1 -19    5.40    2.00
  -2  -1 -19    6.10    2.20
   2  -1  19    9.00    2.00
   2   1  19    4.40    1.90
  -2   1 -19    9.20    2.20
   3  -1  19   37.20    4.20
   3  -1  19   34.00    4.70
  -3  -1 -19   34.80    4.80
  -3  -1 -19   23.30    4.20
  -3   1 -19   37.90    4.90
  -3   1 -19   34.40    4.50
   4  -1  19   28.00    4.90
  -4  -1 -19   27.00    4.90
  -4  -1 -19   30.40    4.80
  -4   1 -19   22.50    4.00
  -4   1 -19   27.30    4.50
  -5  -1 -19   76.69    8.40
  -5  -1 -19   92.89    7.90
  -5   1 -19   84.69    7.10
  -5   1 -19   78.69    7.10
  -6  -1 -19    1.40    2.40
  -6  -1 -19   -1.30    2.00
  -6   1 -19    0.80    2.20
  -6   1 -19    0.90    2.00
  -6  -2  19   14.70    4.40
  -6  -2  19   19.80    4.80
  -6   2  19   16.60    4.10
  -6   2  19   12.90    4.00
  -5  -2  19  100.09    8.70
  -5  -2  19   96.99    8.80
  -5   2  19  116.39    8.30
  -5   2  19  104.39    7.70
   4  -2 -19    6.10    2.60
  -4  -2  19   10.30    3.30
  -4  -2  19    3.70    2.60
  -4   2  19    6.90    2.40
  -4   2  19   10.40    2.80
   4   2 -19    8.50    2.90
  -3  -2  19    4.00    2.00
  -3  -2  19    2.50    2.20
  -3  -2  19    3.70    2.40
   3  -2 -19    5.90    2.30
  -3   2  19    5.00    1.80
  -3   2  19    7.70    2.20
   3   2 -19    6.40    2.50
   3   2 -19    3.90    1.90
  -2  -2  19    1.20    1.60
  -2  -2  19    1.10    1.50
  -2  -2  19    1.10    1.40
   2  -2 -19    0.50    1.40
   2   2 -19   -0.80    1.00
   2   2 -19    2.60    1.80
  -2   2  19   -1.10    0.90
   1  -2 -19   73.19    4.90
  -1  -2  19   73.19    5.30
  -1  -2  19   73.19    5.90
   1  -2 -19   77.99    5.70
  -1  -2  19   80.29    5.80
   1   2 -19   74.69    5.70
   1   2 -19   81.49    5.50
  -1   2  19   68.09    5.00
   0  -2  19  339.57   14.80
   0  -2 -19  319.07   14.90
   0  -2 -19  340.87   14.20
   0  -2  19  319.17   15.10
   0  -2  19  307.27   13.90
   0   2 -19  318.77   14.30
   0   2  19  318.57   14.20
   1  -2  19    3.40    2.20
  -1  -2 -19    1.70    1.30
  -1  -2 -19    0.40    1.20
  -1  -2 -19   -0.10    1.10
   1  -2  19    1.50    1.30
   1   2  19    0.50    1.20
   1   2  19    4.50    2.30
  -1   2 -19    0.70    1.10
  -2  -2 -19   64.79    5.60
   2  -2  19   55.09    4.50
  -2  -2 -19   67.49    5.80
  -2  -2 -19   62.59    6.30
   2   2  19   63.49    5.60
  -2   2 -19   64.19    4.90
  -3  -2 -19  217.08   12.40
  -3  -2 -19  227.28   12.00
  -3  -2 -19  221.28   12.70
   3   2  19  210.98   12.70
  -3   2 -19  217.88   11.10
  -4  -2 -19  105.89    8.40
  -4  -2 -19  109.89    8.50
   4  -2  19   96.19    7.40
  -4   2 -19   99.39    7.20
  -4   2 -19   95.89    7.30
  -5  -2 -19   77.79    9.00
  -5  -2 -19   71.89    8.20
  -5   2 -19   80.89    6.90
  -5   2 -19   78.99    7.00
  -6  -2 -19   -1.30    2.10
  -6  -2 -19   -3.10    1.80
  -6   2 -19   -1.10    1.80
  -6   2 -19    1.40    2.30
  -6  -3  19    0.50    2.70
  -6  -3  19    1.10    2.80
  -6   3  19    1.50    2.10
  -6   3  19    1.80    2.50
   5  -3 -19    2.20    2.30
  -5  -3  19    4.50    2.90
  -5  -3  19    8.20    3.40
  -5   3  19    5.40    2.40
  -5   3  19    5.20    2.50
  -4  -3  19   12.20    3.90
   4  -3 -19   12.00    3.00
  -4  -3  19   10.20    3.20
   4   3 -19   14.60    3.70
  -4   3  19   12.50    2.90
  -4   3  19   14.00    3.10
  -3  -3  19   33.80    5.10
   3  -3 -19   37.50    4.50
  -3  -3  19   37.80    5.60
  -3   3  19   30.70    4.00
  -3   3  19   31.80    4.20
   3   3 -19   42.20    5.60
  -2  -3  19    9.60    2.60
  -2  -3  19   19.30    3.50
  -2  -3  19   10.00    2.90
   2  -3 -19   18.90    3.30
   2  -3 -19   19.30    3.10
  -2   3  19   13.30    2.60
   2   3 -19   17.50    3.50
   1  -3 -19    6.00    1.90
  -1  -3  19   15.00    2.90
  -1  -3  19   12.00    3.00
  -1  -3  19   15.00    2.70
   1  -3 -19   18.30    3.10
  -1   3  19   14.20    2.60
   1   3 -19   23.40    3.50
   0  -3 -19  121.29    7.00
   0  -3  19  126.89    7.10
   0  -3  19  139.99    8.40
   0  -3 -19  131.49    7.90
   0  -3  19  118.49    7.50
   0   3 -19  108.69    7.20
  -1  -3 -19  408.66   18.20
  -1  -3 -19  398.46   17.80
  -1  -3 -19  396.36   17.10
   1  -3  19  413.46   18.00
   1  -3  19  395.06   17.10
   1   3  19  393.26   17.80
  -1   3 -19  371.86   16.80
  -2  -3 -19   97.59    7.40
  -2  -3 -19   96.39    6.80
  -2  -3 -19   92.49    7.10
  -2   3 -19   94.69    6.30
  -3  -3 -19  189.38   11.40
  -3  -3 -19  184.78   10.90
  -3   3 -19  168.38    9.50
  -4  -3 -19   43.30    6.30
  -4  -3 -19   65.09    8.00
  -4   3 -19   55.29    6.00
  -5  -3 -19    4.00    2.60
  -5  -3 -19    5.50    3.10
  -5   3 -19    6.00    2.50
  -6  -3 -19    5.40    3.50
  -6  -3 -19    8.10    3.90
  -6   3 -19   14.30    3.40
  -6   3 -19   13.00    3.60
  -6  -4  19   26.70    6.00
  -6  -4  19   24.80    5.90
  -6   4  19   15.60    3.50
  -5  -4  19    0.30    2.60
   5  -4 -19    1.60    2.10
  -5  -4  19   -0.20    2.40
  -5   4  19    1.00    1.60
  -5   4  19   -2.00    1.40
   5   4 -19   -0.50    2.30
  -4  -4  19    8.20    3.30
  -4  -4  19   15.50    4.20
   4  -4 -19   11.60    2.70
  -4   4  19   13.40    2.60
  -4   4  19   11.60    2.70
   4   4 -19   10.00    3.10
  -3  -4  19    1.40    2.40
   3  -4 -19    3.50    1.60
   3  -4 -19    0.80    1.70
  -3  -4  19    3.70    2.40
  -3   4  19    2.70    1.70
   3   4 -19    3.60    2.50
  -3   4  19    2.10    1.50
  -2  -4  19    2.60    2.00
   2  -4 -19    1.80    1.50
  -2  -4  19   -0.50    1.70
  -2  -4  19    3.70    2.00
   2  -4 -19    0.50    1.40
   2   4 -19    2.50    1.90
  -2   4  19    0.70    1.40
  -1  -4  19   32.10    4.50
  -1  -4  19   37.60    4.60
   1  -4 -19   36.30    4.50
  -1  -4  19   27.40    4.70
   1   4 -19   33.50    4.30
   0  -4  19   84.69    6.30
   0  -4 -19  106.49    7.10
   0  -4 -19   90.99    6.30
   0  -4  19   90.09    6.90
   0   4 -19   90.29    6.30
   1  -4  19   10.10    2.60
  -1  -4 -19   17.70    3.80
  -1  -4 -19    9.50    2.80
   1  -4  19   17.90    3.10
  -1  -4 -19   17.70    3.10
  -1   4 -19   14.20    2.90
   2  -4  19    0.20    1.90
  -2  -4 -19   -0.50    1.50
  -2  -4 -19   -0.40    1.60
  -2  -4 -19    0.60    1.80
  -2   4 -19    1.90    1.50
  -3  -4 -19    7.10    2.90
  -3  -4 -19    5.00    2.60
  -3   4 -19    4.20    1.80
  -4  -4 -19    0.30    2.20
  -4  -4 -19    1.40    2.60
  -4   4 -19    0.50    1.30
  -5  -4 -19   17.30    4.80
  -5  -4 -19   10.10    3.70
  -5   4 -19    6.30    2.40
  -5  -5  19    3.40    2.90
   5  -5 -19    2.00    2.10
  -5   5  19   -1.50    1.60
   5   5 -19   -2.50    2.30
   4  -5 -19    5.60    2.10
  -4  -5  19    6.90    3.60
   4  -5 -19    8.20    2.30
   4   5 -19    5.10    2.90
  -4   5  19    4.20    1.60
  -4   5  19    7.50    2.40
  -3  -5  19    1.60    2.20
   3  -5 -19   -0.10    1.30
   3  -5 -19   -1.90    1.30
  -3   5  19   -0.20    1.30
  -3   5  19    1.80    1.60
   3   5 -19    2.00    2.50
   2  -5 -19    3.50    1.70
  -2  -5  19    4.90    2.80
   2  -5 -19   -1.70    1.40
  -2   5  19    0.90    1.40
   2   5 -19    0.20    1.70
  -1  -5  19   25.60    4.80
  -1  -5  19   46.60    6.00
   1  -5 -19   46.40    5.60
   1  -5 -19   34.90    4.30
   1   5 -19   31.10    4.60
   0  -5 -19   43.20    5.10
   0  -5 -19   43.50    5.90
   0  -5  19   40.10    5.50
   0  -5  19   32.40    4.60
   0   5 -19   37.70    4.70
  -1  -5 -19   19.80    4.00
  -1  -5 -19   19.60    4.20
  -1   5 -19   16.00    3.10
   2  -5  19    4.00    2.50
  -2  -5 -19    2.80    2.30
  -2   5 -19    3.70    1.80
  -3  -5 -19   59.09    7.40
  -3   5 -19   51.29    5.60
  -4  -5 -19    1.40    2.30
  -4   5 -19    1.10    1.60
  -5  -5 -19   -3.10    2.00
  -5   5 -19   -1.20    1.70
   4  -6 -19    5.50    2.40
  -4  -6  19    4.70    3.40
   4   6 -19    6.80    3.30
  -4   6  19   11.70    2.80
  -3  -6  19    4.20    2.80
   3  -6 -19    2.70    1.70
   3  -6 -19    0.00    1.70
  -3   6  19    3.80    1.80
  -3   6  19    5.50    2.20
   3   6 -19    7.30    3.20
  -2  -6  19    2.40    2.20
   2  -6 -19    1.30    1.90
   2  -6 -19   -0.10    1.40
   2   6 -19    1.00    2.00
   1  -6 -19    2.40    1.60
  -1  -6  19    1.80    2.40
  -1  -6  19    0.70    2.50
   1   6 -19    2.10    1.80
   0  -6 -19    0.40    1.90
   0  -6  19   -0.20    1.90
   0   6 -19    1.90    1.70
   1  -6  19   12.80    3.30
  -1  -6 -19   12.70    3.60
  -1   6 -19   16.20    3.10
   2  -6  19    1.60    2.30
  -2  -6 -19    1.30    2.20
  -2   6 -19    6.50    2.20
  -3  -6 -19   17.00    4.80
  -3   6 -19   13.70    3.10
  -4  -6 -19   -1.50    2.30
  -4   6 -19    1.10    1.80
   3  -7 -19    0.40    2.00
   3   7 -19    2.30    2.40
  -3   7  19    0.80    1.60
   2  -7 -19    4.00    2.50
   2  -7 -19    6.20    2.50
   2   7 -19    9.20    3.40
   1  -7 -19    4.60    2.50
   1   7 -19    4.50    2.30
   0  -7  19    2.70    2.70
   0  -7 -19    2.60    2.30
   0   7 -19    3.00    2.30
   1  -7  19   10.20    3.60
  -1   7 -19    7.70    2.60
  -2   7 -19   52.69    5.80
  -3   7 -19    2.20    1.80
   1  -8 -19   -2.30    2.20
   1   8 -19   -0.10    2.20
   0   8 -19   -0.70    1.70
   1  -8  19    1.90    2.70
  -1   8 -19    5.10    2.60
  -6   0  20   12.80    3.80
  -6   0  20    3.70    2.90
  -5   0  20    3.40    2.80
  -5   0  20    0.60    2.10
  -4   0  20   22.60    4.10
  -4   0  20   21.20    4.30
   3   0 -20    1.00    1.40
  -3   0  20   -0.70    1.10
   3   0 -20   -0.30    1.40
  -3   0  20   -1.00    1.10
  -2   0  20   76.59    5.40
  -2   0  20   65.29    5.30
  -2   0  20   74.79    5.50
   2   0 -20   63.89    4.80
   2   0 -20   63.79    5.50
   1   0 -20   -0.40    1.00
   1   0 -20    0.50    1.00
  -1   0  20    0.20    1.10
  -1   0  20   -1.20    1.00
   0   0  20  333.67   15.10
   0   0  20  320.37   15.20
   0   0 -20  323.07   14.20
   0   0  20  320.97   14.20
   1   0  20   -0.20    0.70
   1   0  20    5.30    2.30
  -1   0 -20   -0.90    0.90
   1   0  20    1.40    1.30
   2   0  20    6.80    2.30
   2   0  20    3.30    1.60
  -2   0 -20    3.30    1.70
  -2   0 -20    2.60    1.70
  -3   0 -20    1.30    1.40
  -3   0 -20    0.90    1.60
   3   0  20    1.10    1.70
  -4   0 -20  187.18   10.90
  -4   0 -20  181.78   11.10
  -5   0 -20   -1.00    1.70
  -5   0 -20   -0.30    1.70
  -6   0 -20    0.70    2.10
  -6   0 -20    7.00    3.10
  -6  -1  20   -1.80    2.20
  -6  -1  20    4.00    2.90
  -6   1  20    2.60    2.80
  -6   1  20    2.00    2.10
  -5  -1  20    2.50    2.60
  -5  -1  20    1.50    2.60
  -5   1  20   -1.00    1.90
  -5   1  20    0.20    2.20
   4  -1 -20   55.19    5.70
  -4  -1  20   64.19    7.20
  -4  -1  20   61.79    6.90
   4   1 -20   73.09    7.10
  -4   1  20   48.80    5.70
  -4   1  20   58.99    6.60
  -3  -1  20   -1.30    1.20
  -3  -1  20   -0.40    1.20
  -3  -1  20    1.40    1.80
   3  -1 -20    0.10    1.50
   3   1 -20   -1.10    1.30
   3   1 -20    1.70    1.60
  -3   1  20   -0.30    1.20
  -3   1  20   -0.20    1.30
  -2  -1  20    0.50    1.30
   2  -1 -20   -0.40    1.10
  -2  -1  20   -0.40    1.20
   2  -1 -20   -1.00    0.90
  -2  -1  20    0.50    1.30
   2   1 -20   -1.70    1.00
  -2   1  20   -0.50    1.10
  -2   1  20   -0.40    1.10
   2   1 -20   -0.50    1.00
   1  -1 -20    5.00    1.60
  -1  -1  20    5.40    1.80
   1  -1 -20    2.80    1.80
  -1  -1  20    7.60    2.00
  -1  -1  20    8.30    2.60
  -1   1  20    5.70    1.80
  -1   1  20    5.70    1.70
   1   1 -20    6.90    2.20
   1   1 -20    5.90    1.70
   0  -1 -20    3.80    1.50
   0  -1  20    6.00    2.10
   0  -1  20    5.10    1.60
   0   1  20    0.90    1.30
   0   1  20    2.50    1.50
   0   1 -20    3.40    1.40
   0   1  20    5.70    2.00
   1  -1  20  122.99    7.80
  -1  -1 -20  104.59    6.70
   1  -1  20  122.19    6.90
  -1  -1 -20  120.79    7.50
  -1   1 -20  115.79    6.90
   1   1  20  111.79    7.60
   1   1  20  122.39    7.80
  -2  -1 -20    3.70    1.80
  -2  -1 -20    7.50    2.10
   2  -1  20    4.50    1.70
   2   1  20    5.30    2.30
  -2   1 -20    5.20    1.80
   3  -1  20   16.90    3.60
  -3  -1 -20   16.90    3.60
  -3  -1 -20   14.40    3.30
   3  -1  20   14.90    3.00
  -3   1 -20   14.30    3.00
  -3   1 -20   16.30    3.30
  -4  -1 -20  533.15   24.10
   4  -1  20  515.05   24.80
  -4  -1 -20  551.64   23.70
  -4   1 -20  524.75   23.20
  -4   1 -20  508.25   23.00
  -5  -1 -20    3.40    2.40
  -5  -1 -20    1.40    2.00
  -5   1 -20    0.60    2.10
  -5   1 -20    1.20    1.90
  -6  -1 -20   40.00    6.70
  -6  -1 -20   46.30    7.50
  -6   1 -20   43.30    6.50
  -6   1 -20   43.20    6.70
  -6  -2  20    4.70    3.10
  -6  -2  20    8.10    3.40
  -6   2  20    7.60    3.00
  -6   2  20    8.60    3.40
  -5  -2  20   17.00    4.20
  -5  -2  20   30.80    5.50
  -5   2  20   29.80    4.70
  -5   2  20   25.30    4.40
  -4  -2  20   16.10    3.90
   4  -2 -20   20.70    3.90
  -4  -2  20   16.90    4.20
  -4   2  20   18.10    3.50
   4   2 -20   19.50    4.10
  -4   2  20   17.50    3.50
  -3  -2  20   11.80    3.20
  -3  -2  20   17.60    4.40
   3  -2 -20   22.30    3.60
  -3  -2  20   19.50    3.60
  -3   2  20   17.70    3.30
   3   2 -20   22.50    4.30
  -3   2  20   17.20    3.20
   3   2 -20   19.20    3.40
   2  -2 -20   34.90    4.30
  -2  -2  20   24.20    4.10
  -2  -2  20   31.10    4.40
  -2  -2  20   37.70    4.60
   2   2 -20   33.10    4.10
   2   2 -20   38.50    5.20
  -2   2  20   40.50    4.40
  -1  -2  20   12.30    2.60
   1  -2 -20    9.70    2.40
  -1  -2  20    9.40    2.40
  -1  -2  20    9.80    2.50
   1  -2 -20   13.80    2.50
  -1   2  20   10.40    2.30
   1   2 -20    9.50    2.60
   1   2 -20   10.50    2.30
   0  -2  20   61.69    4.80
   0  -2  20   78.29    6.00
   0  -2 -20   65.99    5.40
   0  -2  20   64.99    5.20
   0  -2 -20   67.69    4.90
   0   2  20   67.09    5.00
   0   2 -20   64.69    5.00
   1  -2  20   22.10    3.90
  -1  -2 -20   20.40    3.40
  -1  -2 -20   17.60    3.30
  -1  -2 -20   25.70    3.60
   1  -2  20   25.30    3.30
   1   2  20   18.50    3.30
   1   2  20   25.90    4.10
  -1   2 -20   24.40    3.50
   2  -2  20   71.49    5.20
  -2  -2 -20   78.59    6.40
  -2  -2 -20   77.59    6.10
  -2  -2 -20   91.19    6.90
   2   2  20   87.99    6.90
  -2   2 -20   77.89    5.60
  -3  -2 -20   -0.50    1.40
  -3  -2 -20    1.00    1.70
   3   2  20    0.70    1.80
  -3   2 -20    1.10    1.50
  -4  -2 -20    7.80    2.80
   4  -2  20    9.60    3.10
  -4  -2 -20    8.40    3.10
  -4   2 -20    8.50    2.70
  -4   2 -20    7.30    2.70
  -5  -2 -20    0.30    2.30
  -5  -2 -20    0.80    2.10
  -5   2 -20    0.70    1.90
  -5   2 -20   -1.10    1.80
  -6  -2 -20   -1.80    2.10
  -6  -2 -20    5.40    3.20
  -6   2 -20   -2.00    1.50
  -6   2 -20    0.50    2.10
  -6  -3  20   -1.50    2.70
  -6  -3  20    3.00    3.30
  -6   3  20    1.50    2.20
  -6   3  20    3.30    2.50
  -5  -3  20   -2.20    2.10
  -5  -3  20   -0.70    2.30
  -5   3  20   -0.10    1.70
  -5   3  20    1.40    1.70
  -4  -3  20   24.70    4.60
   4  -3 -20   36.70    4.90
  -4  -3  20   35.60    6.20
   4   3 -20   34.10    5.30
  -4   3  20   30.10    4.50
  -4   3  20   31.40    4.30
  -3  -3  20    2.60    2.20
  -3  -3  20    2.30    2.20
   3  -3 -20   -0.90    1.40
   3   3 -20    4.60    2.10
  -3   3  20   -0.50    1.30
  -3   3  20    0.50    1.50
  -2  -3  20    6.10    2.30
  -2  -3  20    8.90    2.90
  -2  -3  20   11.60    3.00
   2  -3 -20   10.00    2.50
   2  -3 -20   15.40    2.90
   2   3 -20   13.90    3.20
  -2   3  20    8.50    2.20
   1  -3 -20    2.80    1.90
  -1  -3  20    5.90    2.10
  -1  -3  20    7.60    2.20
   1  -3 -20    8.30    2.20
  -1  -3  20    2.60    1.70
   1   3 -20    5.10    1.90
  -1   3  20    8.20    2.10
   0  -3 -20  142.79    8.20
   0  -3  20  161.68    9.00
   0  -3  20  167.58    9.70
   0  -3  20  158.48    8.50
   0  -3 -20  157.48    9.20
   0   3 -20  155.18    8.80
   1  -3  20   32.70    4.10
  -1  -3 -20   35.60    4.60
   1  -3  20   43.20    4.40
  -1  -3 -20   31.70    4.60
  -1  -3 -20   37.00    4.30
   1  -3  20   32.30    4.50
  -1   3 -20   32.00    4.00
   1   3  20   22.30    4.00
  -2  -3 -20   71.49    6.20
  -2  -3 -20   64.89    6.10
  -2  -3 -20   69.19    5.90
  -2   3 -20   76.39    5.60
   2   3  20   69.69    6.30
  -3  -3 -20    2.30    1.90
  -3  -3 -20    3.50    2.00
  -3   3 -20    2.10    1.70
  -4  -3 -20   70.39    8.20
  -4  -3 -20   67.69    7.70
  -4   3 -20   72.09    6.00
  -5  -3 -20    1.70    2.40
  -5  -3 -20   -0.60    2.10
  -5   3 -20   -0.60    1.50
  -6  -3 -20    4.70    3.30
  -6  -3 -20   12.00    4.40
  -6   3 -20   19.30    4.50
  -6   3 -20   11.40    3.40
  -5  -4  20   20.10    5.00
  -5  -4  20    8.00    3.40
   5  -4 -20   11.90    3.30
   5   4 -20    3.90    3.40
  -5   4  20   10.80    2.90
  -5   4  20   12.10    3.10
   4  -4 -20   63.09    5.30
  -4  -4  20   75.89    8.80
  -4  -4  20   56.99    7.30
   4   4 -20   70.49    8.00
  -4   4  20   66.19    6.40
  -4   4  20   65.09    5.20
   3  -4 -20   14.20    2.90
  -3  -4  20   15.90    3.70
  -3  -4  20   17.80    4.30
   3  -4 -20   13.40    3.00
  -3   4  20   17.50    3.20
  -3   4  20   13.20    2.60
   3   4 -20   11.10    3.50
   2  -4 -20   15.50    3.10
  -2  -4  20   13.50    3.30
  -2  -4  20   11.80    3.70
  -2  -4  20   12.10    3.10
   2   4 -20    5.70    2.40
  -2   4  20   11.20    2.60
  -1  -4  20   37.70    5.00
  -1  -4  20   33.50    4.60
   1  -4 -20   45.00    4.40
  -1  -4  20   45.10    6.10
   1   4 -20   56.09    5.90
   0  -4 -20   15.50    3.60
   0  -4  20   12.90    3.40
   0  -4  20   12.20    2.80
   0   4 -20   14.50    3.00
  -1  -4 -20    1.60    1.70
  -1  -4 -20    1.00    1.70
   1  -4  20    0.80    1.40
   1  -4  20    3.90    2.30
  -1  -4 -20    3.20    2.00
  -1   4 -20    4.90    2.00
  -2  -4 -20    6.90    2.80
  -2  -4 -20    6.70    3.10
  -2  -4 -20   10.10    2.90
  -2   4 -20    1.10    1.40
  -3  -4 -20  104.19    8.50
  -3  -4 -20   95.19    7.90
  -3   4 -20   91.69    6.60
  -4  -4 -20   53.39    7.50
  -4  -4 -20   46.40    6.70
  -4   4 -20   36.50    5.00
  -5  -4 -20   28.20    6.00
  -5  -4 -20   29.50    6.60
  -5   4 -20   32.40    4.70
   5  -5 -20    4.30    2.30
  -5  -5  20    1.60    2.70
   5   5 -20    0.40    2.70
  -5   5  20    0.80    1.70
   4  -5 -20    5.00    2.30
   4  -5 -20    7.60    2.30
  -4  -5  20    5.70    3.30
   4   5 -20    6.20    2.80
  -4   5  20    2.60    1.70
  -4   5  20    3.50    1.90
   3  -5 -20    1.20    1.60
  -3  -5  20    4.10    2.80
   3  -5 -20    0.60    1.70
  -3   5  20    1.70    1.60
  -3   5  20    0.90    1.50
   3   5 -20   -0.20    2.00
  -2  -5  20    5.40    2.80
   2  -5 -20    4.80    2.00
   2  -5 -20    1.20    1.80
  -2   5  20    7.40    2.30
   2   5 -20    5.20    2.60
   1  -5 -20    1.00    1.50
  -1  -5  20    2.00    2.00
  -1  -5  20    0.70    2.00
   1  -5 -20    2.00    2.20
   1   5 -20   -1.30    1.50
   0  -5  20    4.70    2.50
   0  -5 -20    6.60    2.50
   0  -5 -20    4.50    2.40
   0  -5  20    5.90    2.20
   0   5 -20    7.10    2.30
  -1  -5 -20   10.70    3.10
  -1  -5 -20   13.10    3.60
   1  -5  20    4.80    2.50
  -1   5 -20   10.60    2.70
  -2  -5 -20  270.57   14.80
   2  -5  20  266.07   13.90
  -2   5 -20  270.97   13.10
  -3  -5 -20   79.89    8.70
  -3   5 -20   66.29    5.60
  -4  -5 -20    4.80    3.00
  -4   5 -20    7.10    2.40
  -5  -5 -20    6.20    3.50
  -5   5 -20    4.20    2.20
   4  -6 -20    7.30    2.80
  -4  -6  20   11.00    4.20
  -4   6  20   10.20    2.70
   4   6 -20    8.40    3.50
  -3  -6  20   -0.10    2.30
   3  -6 -20    0.10    1.80
   3  -6 -20    1.40    1.60
   3   6 -20   -2.60    1.80
  -3   6  20   -1.00    1.40
  -3   6  20   -1.90    1.40
  -2  -6  20    2.00    2.40
   2  -6 -20    0.20    1.40
   2  -6 -20    1.80    2.10
   2   6 -20   -1.10    1.80
  -1  -6  20    3.90    2.80
   1  -6 -20    6.80    2.50
   1   6 -20    5.90    2.30
   0  -6  20    1.10    1.90
   0  -6 -20    3.90    2.20
   0   6 -20    2.20    1.80
  -1  -6 -20    6.90    2.80
   1  -6  20    8.90    2.90
  -1   6 -20    8.80    2.70
  -2  -6 -20    2.60    2.40
   2  -6  20    3.70    2.60
  -2   6 -20    2.10    1.80
  -3  -6 -20    8.40    3.50
  -3   6 -20    8.60    2.60
  -4  -6 -20    0.40    2.80
  -4   6 -20    0.20    1.70
   3  -7 -20    1.60    2.40
   3   7 -20    5.90    3.20
  -3   7  20    1.60    1.90
   2  -7 -20    1.90    1.90
   2   7 -20    1.90    2.20
   1  -7 -20    4.20    2.40
   1   7 -20    5.60    2.70
   0  -7  20    1.20    2.30
   0  -7 -20    2.40    2.10
   0   7 -20    2.80    2.10
   1  -7  20   19.60    4.40
  -1   7 -20   17.00    3.70
  -2   7 -20   68.39    6.00
  -3   7 -20   11.50    2.90
   1  -8 -20    1.40    2.40
   1   8 -20    4.60    2.70
   0   8 -20    1.50    1.90
   1  -8  20    1.70    3.20
  -1   8 -20    0.50    2.20
  -6   0  21   -0.40    2.50
  -6   0  21   -0.10    2.00
  -5   0  21    3.00    2.60
  -5   0  21    3.60    2.50
  -4   0  21    2.70    2.20
  -4   0  21   -0.10    1.50
   3   0 -21  112.79    7.00
   3   0 -21  110.49    8.00
  -3   0  21  121.09    7.90
  -3   0  21   97.49    7.10
  -2   0  21    0.40    1.30
   2   0 -21    0.40    1.40
   2   0 -21   -0.40    1.10
  -2   0  21    0.10    1.20
  -2   0  21   -0.30    1.30
   1   0 -21  129.29    7.70
  -1   0  21  141.59    8.50
  -1   0  21  148.39    8.10
   0   0  21    2.40    1.80
   0   0  21    1.80    1.30
   0   0  21    2.10    1.40
   0   0 -21    4.50    1.60
   1   0  21   33.00    4.00
   1   0  21   27.50    4.10
  -1   0 -21   28.80    3.80
   2   0  21   -1.30    1.10
  -2   0 -21   -0.20    1.10
  -2   0 -21   -0.80    1.10
   2   0  21    0.10    1.20
  -3   0 -21   15.50    3.30
   3   0  21   17.50    3.80
  -3   0 -21   13.10    3.10
  -4   0 -21   -1.20    1.60
  -4   0 -21    2.10    2.00
  -5   0 -21   21.00    4.40
  -5   0 -21   22.70    4.60
  -6   0 -21   -0.70    2.10
  -6   0 -21    0.90    2.30
  -6  -1  21    5.80    3.30
  -6  -1  21    7.80    3.40
  -6   1  21    4.20    3.10
  -6   1  21    5.20    2.70
  -5  -1  21    7.20    3.10
  -5  -1  21    5.00    3.20
  -5   1  21    2.50    2.50
  -5   1  21    6.60    2.80
  -4  -1  21    2.00    2.30
  -4  -1  21   -1.20    1.80
   4  -1 -21    2.50    2.20
   4   1 -21    1.30    2.20
  -4   1  21    4.20    2.20
  -4   1  21    2.40    2.10
  -3  -1  21    7.30    2.50
  -3  -1  21    3.40    1.80
   3  -1 -21    4.60    2.50
  -3  -1  21    5.40    2.30
  -3   1  21    2.60    1.80
  -3   1  21    2.60    1.60
   3   1 -21    5.10    2.10
   3   1 -21    3.00    1.90
  -2  -1  21    2.10    1.60
   2  -1 -21   -0.30    1.20
   2  -1 -21    1.80    1.30
  -2  -1  21    0.50    1.40
  -2  -1  21    0.20    1.20
   2   1 -21   -0.70    1.00
  -2   1  21    1.50    1.40
  -2   1  21    2.00    1.60
   2   1 -21    3.30    1.80
  -1  -1  21  102.49    7.30
   1  -1 -21  104.39    7.20
   1  -1 -21   99.79    6.20
  -1  -1  21   96.99    6.40
  -1  -1  21  106.29    7.00
  -1   1  21   98.19    6.40
   1   1 -21  108.29    6.70
   1   1 -21  106.69    7.30
  -1   1  21  109.49    6.90
   0  -1 -21   95.79    6.00
   0  -1  21  110.79    6.50
   0  -1  21   92.79    6.80
   0   1  21   99.49    6.30
   0   1 -21   98.09    6.20
   0   1  21   74.29    6.00
   0   1  21   91.69    6.50
   1  -1  21   99.69    6.40
   1  -1  21  112.99    7.50
  -1  -1 -21  101.39    6.50
  -1   1 -21  102.99    6.60
   1   1  21  119.39    7.90
   1   1  21  104.99    7.40
   1   1  21   94.29    6.50
   2  -1  21   17.20    2.90
  -2  -1 -21   12.80    3.00
  -2  -1 -21   16.10    3.20
   2   1  21   11.40    3.10
  -2   1 -21   14.80    2.80
  -3  -1 -21    6.00    2.40
  -3  -1 -21    4.80    2.10
   3  -1  21    8.20    2.90
  -3   1 -21    8.40    2.80
  -3   1 -21    8.60    2.50
  -4  -1 -21    3.80    2.50
  -4  -1 -21    0.40    2.10
  -4   1 -21    2.40    2.00
  -4   1 -21    6.50    2.60
  -5  -1 -21   49.00    7.00
  -5  -1 -21   44.20    6.50
  -5   1 -21   42.30    5.80
  -5   1 -21   43.10    6.10
  -6  -1 -21   -0.40    2.20
  -6  -1 -21    2.90    2.70
  -6   1 -21   -0.10    2.20
  -6   1 -21    0.50    2.20
  -6  -2  21    2.20    2.80
  -6  -2  21   -1.40    2.30
  -6   2  21   -1.10    2.30
  -6   2  21    1.80    2.30
  -5  -2  21    3.30    2.80
  -5  -2  21    2.30    2.40
  -5   2  21    2.40    2.50
  -5   2  21    0.20    2.00
   4  -2 -21   11.30    3.10
  -4  -2  21    9.60    3.10
  -4  -2  21    9.70    3.60
  -4   2  21    5.20    2.10
   4   2 -21   10.70    3.30
  -4   2  21    6.00    2.40
   3  -2 -21   60.39    5.40
  -3  -2  21   68.19    6.80
  -3  -2  21   62.19    6.90
  -3   2  21   65.49    5.40
   3   2 -21   57.29    6.10
  -3   2  21   62.69    5.20
  -2  -2  21    5.40    2.40
   2  -2 -21    3.00    1.90
  -2  -2  21    1.40    1.80
  -2  -2  21    1.50    1.60
   2  -2 -21    2.70    1.80
  -2   2  21    3.30    1.60
   2   2 -21    8.20    2.20
   2   2 -21    3.00    1.90
  -1  -2  21  127.59    8.60
  -1  -2  21  142.59    8.40
   1  -2 -21  120.69    7.10
   1  -2 -21  119.39    8.00
  -1  -2  21  136.49    7.80
   1   2 -21  133.79    7.80
   1   2 -21  127.39    8.30
  -1   2  21  131.59    7.60
   0  -2  21   21.30    3.30
   0  -2 -21   23.50    3.60
   0  -2  21   22.80    3.90
   0  -2  21   18.80    3.00
   0  -2 -21   27.30    3.50
   0   2  21   29.70    3.80
   0   2  21   17.20    2.90
   0   2 -21   25.50    3.50
   1  -2  21   76.59    5.30
  -1  -2 -21   69.39    5.70
   1  -2  21   78.79    6.30
  -1  -2 -21   74.59    5.50
  -1  -2 -21   67.79    5.90
   1   2  21   74.59    6.20
   1   2  21   76.99    5.90
  -1   2 -21   71.29    5.30
  -2  -2 -21   68.19    6.10
  -2  -2 -21   69.09    6.00
  -2  -2 -21   63.39    5.50
   2  -2  21   59.49    4.80
   2   2  21   67.79    6.10
  -2   2 -21   70.79    5.40
  -3  -2 -21   88.89    7.30
  -3  -2 -21   87.09    6.90
  -3   2 -21   70.19    5.80
   4  -2  21  152.88   10.40
  -4  -2 -21  151.38   10.70
  -4  -2 -21  174.08   11.30
  -4   2 -21  168.18   10.20
  -4   2 -21  161.88   10.10
  -5  -2 -21   -1.10    1.90
  -5  -2 -21   -0.10    2.10
  -5   2 -21    0.60    2.00
  -5   2 -21    0.40    1.70
  -6  -2 -21    2.00    2.50
  -6  -2 -21    4.60    3.30
  -6   2 -21    3.00    2.40
  -6   2 -21    0.30    2.00
  -6  -3  21   16.30    5.00
  -6  -3  21   11.80    4.20
  -6   3  21   12.80    3.20
  -6   3  21   13.20    3.70
  -5  -3  21   -0.90    2.10
  -5  -3  21    1.30    2.40
  -5   3  21   -0.20    1.70
  -5   3  21    0.40    1.70
   4  -3 -21    4.90    2.30
  -4  -3  21    1.70    2.60
  -4  -3  21    3.90    3.00
  -4   3  21    5.70    2.20
  -4   3  21    5.00    2.20
   4   3 -21    5.80    2.60
  -3  -3  21    5.90    2.80
  -3  -3  21    0.20    1.90
   3  -3 -21    0.10    1.50
  -3   3  21   -0.40    1.40
  -3   3  21   -0.80    1.30
   3   3 -21    1.00    1.80
  -2  -3  21    4.40    2.30
  -2  -3  21    2.80    1.90
   2  -3 -21    0.80    1.60
  -2  -3  21    1.30    1.80
   2  -3 -21    4.00    1.80
   2   3 -21    1.10    1.80
  -2   3  21    2.90    1.60
  -1  -3  21   33.80    4.60
   1  -3 -21   35.30    4.90
  -1  -3  21   46.40    6.00
  -1  -3  21   45.60    5.00
  -1   3  21   32.30    4.20
   1   3 -21   41.60    5.00
   0  -3  21   -1.50    1.50
   0  -3 -21    0.70    1.30
   0  -3 -21   -0.10    1.30
   0  -3  21    0.30    1.40
   0  -3  21    1.10    1.40
   0   3 -21    0.80    1.30
   1  -3  21   19.80    3.50
  -1  -3 -21   25.90    3.70
  -1  -3 -21   30.20    4.40
   1  -3  21   27.40    4.20
  -1  -3 -21   24.30    4.30
   1  -3  21   26.30    4.40
  -1   3 -21   25.80    3.70
   1   3  21   21.00    3.80
  -2  -3 -21  182.18   10.50
  -2  -3 -21  166.88   10.60
  -2  -3 -21  187.88   11.20
   2   3  21  189.28   11.80
  -2   3 -21  176.08    9.80
  -3  -3 -21  105.89    8.30
  -3  -3 -21   86.09    7.20
  -3   3 -21   88.09    6.50
  -4  -3 -21   11.60    3.70
  -4  -3 -21    7.10    2.90
  -4   3 -21    7.10    2.60
  -5  -3 -21   37.90    6.20
  -5  -3 -21   46.30    7.10
  -5   3 -21   40.20    5.60
  -6  -3 -21   12.90    4.20
  -6  -3 -21    8.20    4.10
  -6   3 -21   10.60    3.40
  -5  -4  21    2.50    3.00
  -5  -4  21    1.20    2.70
  -5   4  21    1.30    1.80
   5   4 -21    7.00    3.60
  -5   4  21    2.10    2.10
   4  -4 -21    8.70    2.80
  -4  -4  21    7.30    3.10
  -4  -4  21   17.00    4.50
   4   4 -21    8.50    3.30
  -4   4  21   15.30    3.40
  -4   4  21   14.10    3.00
   3  -4 -21    0.30    1.30
  -3  -4  21    1.10    2.20
  -3  -4  21    1.70    2.30
   3  -4 -21   -0.70    1.60
  -3   4  21    0.90    1.50
  -3   4  21   -1.40    1.50
   3   4 -21   -1.70    1.70
  -2  -4  21    1.90    1.90
   2  -4 -21   -0.20    1.30
   2  -4 -21    0.10    1.70
  -2  -4  21   -0.50    1.80
   2   4 -21   -0.20    1.60
  -2   4  21    1.50    1.40
  -1  -4  21   66.79    5.90
   1  -4 -21   63.59    5.90
  -1  -4  21   71.99    6.50
   1  -4 -21   64.39    5.50
   1   4 -21   64.29    5.60
   0  -4  21    6.10    2.20
   0  -4 -21    7.00    2.40
   0  -4  21    3.80    2.00
   0   4 -21    4.30    2.00
  -1  -4 -21    9.00    2.70
   1  -4  21    8.60    2.70
  -1  -4 -21   13.10    3.30
  -1  -4 -21   13.30    3.30
   1  -4  21   13.90    3.00
  -1   4 -21   12.80    2.80
  -2  -4 -21   47.60    6.00
  -2  -4 -21   41.40    5.80
   2  -4  21   54.09    6.20
  -2   4 -21   45.40    5.20
  -3  -4 -21    4.40    2.40
  -3  -4 -21    2.60    2.30
  -3   4 -21    1.70    1.70
  -4  -4 -21    9.50    3.40
  -4  -4 -21    8.80    3.40
  -4   4 -21    7.30    2.60
  -5  -4 -21   -3.30    2.30
  -5  -4 -21    0.90    2.60
  -5   4 -21    2.20    1.80
  -5  -5  21   -1.70    2.50
  -5   5  21    1.20    2.00
   5   5 -21   -0.90    2.60
   4  -5 -21    1.10    2.00
  -4  -5  21    1.60    3.10
  -4   5  21    2.10    1.70
  -4   5  21    1.20    1.70
   4   5 -21    0.10    2.10
   3  -5 -21    0.50    1.50
   3  -5 -21    1.60    1.80
  -3  -5  21    2.50    2.50
   3   5 -21   -0.60    1.70
  -3   5  21    1.10    1.60
  -3   5  21    2.80    1.70
   2  -5 -21    3.10    2.10
   2  -5 -21    3.90    2.10
  -2  -5  21    1.80    2.40
  -2   5  21    5.70    2.20
   2   5 -21    4.40    2.30
  -1  -5  21    1.30    1.90
   1  -5 -21    2.40    1.80
   1  -5 -21    1.10    2.10
  -1  -5  21    0.00    1.90
   1   5 -21    0.10    1.60
   0  -5 -21   38.60    5.50
   0  -5  21   39.00    5.30
   0  -5  21   29.20    5.00
   0   5 -21   33.00    4.80
   1  -5  21    1.40    2.00
  -1  -5 -21    2.70    2.40
  -1  -5 -21    3.40    2.10
  -1   5 -21    1.30    1.60
  -2  -5 -21   97.09    8.20
   2  -5  21  104.69    7.80
  -2   5 -21   89.89    6.70
  -3  -5 -21    7.50    3.10
  -3   5 -21    8.20    2.50
  -4  -5 -21    4.90    3.20
  -4   5 -21    1.10    1.90
  -5  -5 -21   13.40    4.70
  -5   5 -21   16.10    3.60
  -4  -6  21    1.30    2.80
   4  -6 -21   -0.90    2.00
   4   6 -21    4.10    2.80
  -4   6  21    1.60    1.80
   3  -6 -21    0.80    1.50
  -3  -6  21   -0.90    2.80
   3  -6 -21   -1.20    1.70
  -3   6  21   -0.40    1.50
   3   6 -21    2.10    2.60
  -3   6  21    1.80    1.60
   2  -6 -21    2.60    2.20
   2  -6 -21    4.70    2.40
  -2  -6  21    3.10    2.70
  -2   6  21    5.80    2.30
   2   6 -21   13.90    3.80
   1  -6 -21   56.09    5.60
   1   6 -21   47.20    6.40
   0  -6 -21   11.40    3.30
   0  -6  21    9.20    3.10
   0   6 -21   10.90    3.10
   1  -6  21   22.40    4.30
  -1   6 -21   25.70    4.10
  -2  -6 -21   10.90    3.60
  -2   6 -21   15.50    3.40
  -3  -6 -21    7.00    3.40
   3  -6  21    7.00    3.30
  -3   6 -21    7.00    2.60
  -4  -6 -21    0.70    3.00
  -4   6 -21    2.60    2.00
  -3   7  21    0.50    1.60
   3   7 -21   -0.70    2.00
   2  -7 -21    1.00    1.80
   2   7 -21   -0.90    2.10
   1  -7 -21    2.70    2.10
   1   7 -21    3.70    2.40
   0  -7  21    6.90    3.50
   0  -7 -21   10.90    3.50
   0   7 -21    8.90    3.00
   1  -7  21    1.30    2.50
  -1   7 -21    2.50    2.20
   2  -7  21   -0.70    2.50
  -2   7 -21    1.60    1.90
  -3   7 -21   16.90    3.60
   0   8 -21    5.70    2.70
  -6   0  22   -0.30    2.50
  -6   0  22    6.50    3.30
  -5   0  22   -2.00    2.00
  -5   0  22   -0.80    2.10
  -4   0  22   -4.60    1.40
  -4   0  22    1.80    2.00
   3   0 -22   -1.10    1.40
   3   0 -22    1.40    1.50
  -3   0  22    1.50    1.60
  -3   0  22    1.10    1.50
   2   0 -22    0.70    1.20
   2   0 -22    0.70    1.40
  -2   0  22    1.40    1.50
  -2   0  22    0.50    1.40
  -2   0  22    1.40    1.40
   1   0 -22    0.80    1.10
   1   0 -22    0.00    1.20
  -1   0  22   -0.50    1.20
  -1   0  22    0.10    1.20
   0   0  22  178.18   10.00
   0   0  22  168.48   10.00
   0   0  22  166.38    9.10
   0   0 -22  177.18    9.30
   1   0  22    0.80    1.20
   1   0  22    3.10    2.10
   1   0  22   -0.20    1.00
  -1   0 -22    2.10    1.50
  -2   0 -22  232.58   11.80
  -2   0 -22  235.08   12.20
   2   0  22  230.58   11.70
   2   0  22  228.58   12.60
   3   0  22    0.20    1.70
   3   0  22    1.90    1.70
  -3   0 -22    0.10    1.50
  -3   0 -22    0.80    1.90
  -4   0 -22  202.88   12.20
  -4   0 -22  200.28   12.00
  -5   0 -22   -1.60    1.50
  -5   0 -22   -1.80    1.70
  -6   0 -22   20.20    4.80
  -6   0 -22   10.10    3.90
  -6  -1  22   45.90    6.90
  -6  -1  22   55.09    7.70
  -6   1  22   46.90    6.60
  -6   1  22   56.69    7.80
  -5  -1  22    6.30    3.00
  -5  -1  22    1.70    2.70
  -5   1  22   -0.20    2.00
  -5   1  22    0.90    1.80
  -4  -1  22    4.10    2.70
  -4  -1  22    2.30    2.10
  -4   1  22    5.10    2.30
  -4   1  22    7.40    2.90
   3  -1 -22    5.80    2.20
  -3  -1  22    4.10    1.90
  -3  -1  22    0.30    1.60
  -3  -1  22    1.70    1.70
   3   1 -22    4.40    2.10
  -3   1  22    3.20    1.80
   3   1 -22   -0.30    1.20
  -3   1  22    2.40    1.70
  -2  -1  22   12.10    2.70
   2  -1 -22   11.20    2.90
  -2  -1  22   13.00    2.90
  -2  -1  22   13.80    3.20
   2  -1 -22   10.40    2.40
  -2   1  22   14.60    3.00
   2   1 -22   12.20    2.60
   2   1 -22   15.70    3.40
  -2   1  22   13.70    2.70
  -1  -1  22   24.90    4.00
   1  -1 -22   14.90    3.20
  -1  -1  22   21.50    3.20
  -1  -1  22   20.00    3.50
   1  -1 -22   18.40    2.90
  -1   1  22   20.60    3.40
  -1   1  22   22.20    3.50
   1   1 -22   15.10    2.70
   1   1 -22   14.30    3.40
   0  -1 -22  349.07   15.50
   0  -1  22  357.76   15.80
   0  -1  22  369.66   16.80
   0   1 -22  354.36   15.90
   0   1  22  347.77   15.80
   0   1  22  360.26   16.60
  -1  -1 -22   60.89    4.90
   1  -1  22   62.19    5.70
   1  -1  22   55.39    4.60
   1   1  22   57.79    5.40
   1   1  22   61.59    5.90
   1   1  22   59.49    4.90
  -1   1 -22   64.29    5.10
  -2  -1 -22   -0.30    1.20
  -2  -1 -22   -0.30    1.20
   2  -1  22    1.40    1.50
  -2   1 -22    0.10    1.20
   2   1  22    1.30    1.80
   3  -1  22   10.30    3.30
  -3  -1 -22   11.20    3.30
  -3  -1 -22    7.20    2.50
  -3   1 -22    8.80    2.80
  -3   1 -22    8.00    2.50
  -4  -1 -22  103.59    8.60
  -4  -1 -22  122.99    9.00
  -4   1 -22  114.69    8.50
  -4   1 -22  116.19    8.30
  -5  -1 -22    0.50    2.00
  -5  -1 -22   -1.70    1.90
  -5   1 -22    2.50    2.10
  -5   1 -22   -3.50    1.50
  -6  -1 -22    2.00    2.80
  -6  -1 -22    0.40    2.30
  -6   1 -22    4.10    2.70
  -6   1 -22    1.40    2.90
  -6  -2  22   -0.80    2.80
  -6  -2  22    4.30    3.30
  -6   2  22    6.30    3.30
  -6   2  22    4.50    2.70
  -5  -2  22    4.50    3.20
  -5  -2  22    4.50    3.00
  -5   2  22    3.80    2.40
  -5   2  22    1.70    2.30
   4  -2 -22    3.60    2.40
  -4  -2  22    5.60    3.00
  -4  -2  22    0.30    2.10
   4   2 -22    4.60    2.40
  -4   2  22    0.20    1.70
  -4   2  22    2.60    1.90
   3  -2 -22    5.70    2.50
  -3  -2  22    3.10    2.10
  -3  -2  22   10.20    3.10
  -3   2  22    9.00    2.50
  -3   2  22    7.70    2.50
   3   2 -22   10.20    2.70
  -2  -2  22    9.00    2.50
  -2  -2  22   10.10    2.90
  -2  -2  22    3.80    2.00
   2  -2 -22    9.50    2.60
   2   2 -22    3.90    2.20
  -2   2  22   11.70    2.60
   2   2 -22   10.30    2.70
   1  -2 -22    2.10    2.00
   1  -2 -22    2.00    1.40
  -1  -2  22    2.70    1.60
  -1  -2  22   -1.00    1.20
  -1  -2  22    3.00    2.00
   1   2 -22    4.20    2.20
  -1   2  22    1.00    1.20
   1   2 -22    0.40    1.20
   0  -2 -22  159.78    8.50
   0  -2  22  158.88    9.10
   0  -2  22  148.79    9.40
   0  -2  22  153.88    8.40
   0   2  22  151.38    8.70
   0   2  22  139.69    8.40
   0   2 -22  162.68    8.80
   1  -2  22    2.30    2.30
  -1  -2 -22    2.40    1.50
   1  -2  22    1.60    1.40
  -1  -2 -22    2.20    1.40
  -1  -2 -22    2.00    1.50
  -1   2 -22    0.70    1.20
   1   2  22    4.80    2.50
   1   2  22    2.20    1.70
  -2  -2 -22  323.37   15.70
   2  -2  22  343.77   15.80
  -2  -2 -22  325.67   16.30
  -2  -2 -22  339.87   16.90
  -2   2 -22  335.37   15.40
   2   2  22  336.37   16.90
  -3  -2 -22   30.90    4.80
  -3  -2 -22   43.30    6.10
  -3   2 -22   41.40    5.00
  -4  -2 -22   27.60    4.80
  -4  -2 -22   21.00    4.30
  -4   2 -22   27.30    4.40
  -4   2 -22   26.80    4.60
  -5  -2 -22    0.20    1.90
  -5  -2 -22    0.00    2.40
  -5   2 -22    1.30    1.80
  -5   2 -22   -2.40    1.80
  -6  -2 -22   21.40    5.50
  -6  -2 -22   29.80    5.90
  -6   2 -22   29.00    5.40
  -6   2 -22   25.40    5.20
  -6  -3  22    5.40    3.40
  -6  -3  22    0.50    3.30
  -6   3  22    3.60    2.80
  -6   3  22   12.70    3.40
  -5  -3  22   -1.40    2.20
  -5  -3  22    1.70    2.50
  -5   3  22    0.00    1.90
  -5   3  22   -0.10    2.00
   4  -3 -22   -0.20    2.00
  -4  -3  22    3.90    2.90
  -4  -3  22   -0.80    2.10
   4   3 -22    0.40    2.00
  -4   3  22    0.80    1.50
  -4   3  22    0.30    1.70
  -3  -3  22    3.40    2.30
   3  -3 -22   10.60    2.90
  -3  -3  22   13.50    3.80
  -3   3  22   14.70    3.10
   3   3 -22    8.10    2.80
  -3   3  22    7.40    2.40
  -2  -3  22   30.40    4.40
  -2  -3  22   29.70    4.60
  -2  -3  22   21.30    4.50
  -2   3  22   32.00    4.10
   2   3 -22   22.20    3.90
   1  -3 -22   63.59    5.90
   1  -3 -22   69.69    5.80
  -1  -3  22   65.39    5.80
  -1  -3  22   66.59    5.40
  -1  -3  22   73.29    6.30
   1   3 -22   66.89    5.50
  -1   3  22   79.89    5.70
   0  -3  22    9.10    2.70
   0  -3  22    6.00    2.20
   0  -3  22    9.00    2.30
   0  -3 -22   11.50    2.50
   0  -3 -22    8.30    2.30
   0   3 -22    6.70    2.10
  -1  -3 -22    6.30    2.30
  -1  -3 -22    5.20    2.10
   1  -3  22    9.70    2.50
  -1  -3 -22   13.00    2.90
   1  -3  22    8.90    3.00
  -1   3 -22    9.80    2.40
   1   3  22    3.20    2.40
  -2  -3 -22   15.20    3.40
  -2  -3 -22   12.10    3.40
  -2  -3 -22   21.90    4.00
  -2   3 -22   15.90    3.10
  -3  -3 -22    6.30    2.80
  -3  -3 -22    3.40    2.30
  -3   3 -22    0.50    1.60
  -4  -3 -22   48.90    7.20
  -4  -3 -22   43.60    6.50
  -4   3 -22   43.80    5.50
  -5  -3 -22    0.30    2.20
  -5  -3 -22   -0.50    2.00
  -5   3 -22    4.10    2.40
  -5  -4  22    2.90    3.00
  -5  -4  22    2.60    3.30
  -5   4  22    0.60    1.70
  -5   4  22    1.50    1.80
   5   4 -22   -3.10    2.30
   4  -4 -22   -0.60    1.80
  -4  -4  22    3.90    2.50
  -4  -4  22    0.80    2.70
  -4   4  22   -0.90    1.90
  -4   4  22    0.20    1.40
   4   4 -22    4.80    3.00
   3  -4 -22    4.70    2.30
  -3  -4  22    1.70    2.40
  -3  -4  22    1.40    2.50
   3  -4 -22    2.70    1.90
  -3   4  22    3.80    2.00
  -3   4  22    5.30    2.10
   3   4 -22    4.90    2.70
   2  -4 -22    8.40    2.50
  -2  -4  22   11.00    3.10
  -2  -4  22   11.20    3.30
   2   4 -22    7.40    2.70
  -2   4  22    8.20    2.40
   1  -4 -22   33.10    4.80
  -1  -4  22   27.40    4.60
  -1  -4  22   34.40    5.90
   1  -4 -22   18.40    3.50
  -1  -4  22   22.50    4.60
   1   4 -22   33.30    4.70
   0  -4  22  130.69    8.40
   0  -4  22  141.29    9.20
   0  -4 -22  132.39    8.80
   0   4 -22  132.09    8.40
  -1  -4 -22    3.70    2.00
  -1  -4 -22    0.10    1.90
   1  -4  22    2.70    1.80
   1  -4  22    1.70    2.10
  -1   4 -22    2.20    1.60
  -2  -4 -22  634.64   26.60
   2  -4  22  624.24   26.50
  -2  -4 -22  623.54   27.50
  -2   4 -22  630.14   25.80
  -3  -4 -22   24.30    4.70
  -3  -4 -22   31.70    5.60
  -3   4 -22   27.40    4.30
  -4  -4 -22    9.00    3.40
  -4  -4 -22    6.80    3.40
  -4   4 -22   10.10    2.90
  -5  -4 -22    8.20    3.90
  -5  -4 -22    5.80    3.20
  -5   4 -22    8.90    2.90
  -5  -5  22    4.10    3.70
  -5   5  22    1.30    1.90
   5   5 -22    1.40    3.10
   4  -5 -22    0.90    2.00
  -4  -5  22    3.20    3.30
  -4   5  22    1.10    1.60
   4   5 -22   -0.70    2.00
  -4   5  22    4.10    2.10
   3  -5 -22   10.30    3.10
   3  -5 -22   10.80    2.90
  -3  -5  22   14.20    4.00
  -3   5  22    6.10    2.10
  -3   5  22   12.40    3.00
   3   5 -22    7.10    2.90
  -2  -5  22   21.70    4.80
   2  -5 -22   15.50    3.40
   2   5 -22   13.10    3.50
  -2   5  22   18.10    3.40
  -1  -5  22    0.90    2.20
   1  -5 -22    0.20    1.50
  -1  -5  22    1.20    1.80
   1   5 -22    0.80    1.70
   0  -5  22   10.60    3.10
   0  -5 -22   10.70    3.00
   0  -5  22   14.10    3.90
   0   5 -22   16.80    3.50
   1  -5  22   -0.60    2.20
  -1  -5 -22    1.30    1.90
  -1  -5 -22    3.10    2.20
  -1   5 -22    0.50    1.60
  -2  -5 -22    4.90    2.70
   2  -5  22    7.00    3.10
  -2   5 -22    4.60    2.20
  -3  -5 -22   33.30    5.90
  -3   5 -22   43.20    5.30
  -4  -5 -22    1.50    2.90
  -4   5 -22    2.20    1.60
   4  -6 -22    1.00    2.10
  -4  -6  22    1.00    3.40
  -4   6  22   -1.10    1.60
   4   6 -22    1.70    2.60
   3  -6 -22    0.70    1.60
   3  -6 -22   -0.10    2.20
  -3  -6  22   -0.30    2.50
  -3   6  22   -2.10    1.50
   3   6 -22   -0.30    2.30
  -3   6  22    4.10    1.90
  -2  -6  22    8.60    3.40
   2  -6 -22    3.30    2.30
   2  -6 -22    9.90    2.90
   2   6 -22    2.30    2.10
  -2   6  22    7.40    2.60
   1  -6 -22   35.80    5.40
   1   6 -22   34.70    5.50
   0  -6  22    2.80    2.50
   0  -6 -22    4.50    2.80
   0   6 -22    4.90    2.40
   1  -6  22    4.80    2.50
  -1   6 -22    7.10    2.60
  -2  -6 -22   34.20    6.00
  -2   6 -22   29.70    4.50
  -3  -6 -22   20.90    4.90
   3  -6  22   15.80    4.30
  -3   6 -22   26.40    4.40
  -4  -6 -22   -0.40    2.30
  -4   6 -22    1.70    1.90
  -3   7  22    6.40    2.50
   3   7 -22    6.50    3.30
   2  -7 -22    3.80    2.30
  -2   7  22    1.10    1.80
   2   7 -22    0.30    2.00
   1  -7 -22    1.00    2.10
   1   7 -22    0.60    1.70
   0  -7  22    7.20    4.80
   0  -7 -22    6.90    2.90
   0   7 -22    4.80    2.60
   1  -7  22    0.40    2.60
  -1   7 -22    3.00    2.10
   2  -7  22    2.40    2.80
  -2   7 -22    5.80    2.40
  -3   7 -22   10.30    3.00
  -6   0  23    1.90    2.90
  -6   0  23   -0.60    2.30
  -5   0  23   32.30    5.70
  -5   0  23   41.60    6.40
  -4   0  23   -1.40    1.50
  -4   0  23    1.40    2.00
  -3   0  23   -2.40    1.20
   3   0 -23   -1.40    1.30
   3   0 -23    0.20    1.80
  -3   0  23   -1.00    1.50
  -2   0  23   -0.10    1.40
   2   0 -23   -0.10    1.20
   2   0 -23   -0.90    1.50
  -2   0  23   -1.20    1.10
  -2   0  23   -1.10    1.00
  -1   0  23  138.09    8.40
  -1   0  23  119.69    7.60
   1   0 -23  126.99    7.60
   0   0 -23    1.60    1.20
   0   0  23   -0.40    1.30
   0   0  23    1.80    1.40
   0   0  23    2.70    1.50
   1   0  23   90.99    7.10
  -1   0 -23   96.79    6.60
   1   0  23   99.09    7.40
   1   0  23   96.19    6.50
  -2   0 -23   -0.70    1.40
  -2   0 -23    1.10    1.40
   2   0  23    0.30    1.50
   2   0  23    0.60    1.40
  -3   0 -23  455.25   21.20
  -3   0 -23  465.65   21.00
   3   0  23  483.05   20.60
   3   0  23  462.75   23.90
  -4   0 -23    2.50    2.00
  -4   0 -23   -1.80    1.60
  -5   0 -23    8.40    3.20
  -5   0 -23    6.10    3.20
  -6   0 -23   -1.40    2.20
  -6   0 -23   -1.40    1.90
  -6  -1  23   -2.10    2.10
  -6  -1  23    4.30    2.90
  -6   1  23    0.70    2.30
  -6   1  23    4.70    3.00
  -5  -1  23    1.00    2.50
  -5  -1  23    1.80    2.90
  -5   1  23    7.30    3.00
  -5   1  23    5.90    2.80
  -4  -1  23   -1.20    1.60
  -4  -1  23   -2.80    1.40
  -4   1  23    0.30    1.80
  -4   1  23   -1.60    1.50
  -3  -1  23   11.40    3.20
   3  -1 -23    7.50    2.70
  -3  -1  23   10.40    3.10
  -3  -1  23    3.10    2.10
   3   1 -23    7.20    2.40
  -3   1  23    7.40    2.30
  -3   1  23    5.40    2.30
  -2  -1  23   -0.10    1.30
  -2  -1  23    0.40    1.50
   2  -1 -23    0.90    1.30
   2  -1 -23    0.20    1.50
  -2  -1  23   -1.70    1.20
  -2   1  23    0.20    1.20
   2   1 -23   -0.40    1.20
   2   1 -23    0.80    1.70
  -2   1  23   -0.20    1.40
  -1  -1  23   68.59    5.30
  -1  -1  23   67.39    5.90
   1  -1 -23   75.59    6.50
  -1  -1  23   68.49    5.80
   1  -1 -23   71.09    5.20
  -1   1  23   79.39    5.90
   1   1 -23   70.79    6.20
   1   1 -23   72.59    5.50
  -1   1  23   70.49    5.40
   0  -1  23   24.70    3.50
   0  -1  23   32.10    4.50
   0  -1 -23   28.70    3.90
   0   1  23   23.20    3.60
   0   1  23   27.70    4.00
   0   1 -23   25.30    3.70
   0   1  23   26.60    4.00
  -1  -1 -23  198.88   10.40
   1  -1  23  190.18   10.10
   1  -1  23  196.78   11.30
   1   1  23  182.18   10.20
   1   1  23  201.28   11.40
  -1   1 -23  195.28   10.30
   1   1  23  201.08   11.50
   2  -1  23    2.90    1.60
  -2  -1 -23    1.50    1.40
  -2  -1 -23   -0.50    1.30
  -2   1 -23   -0.70    1.00
   2   1  23    2.50    1.90
  -3  -1 -23    8.00    2.70
  -3  -1 -23   13.50    3.50
   3  -1  23   13.90    3.50
  -3   1 -23   11.50    3.30
  -3   1 -23    9.70    2.80
  -4  -1 -23   13.30    3.70
  -4  -1 -23   17.20    4.10
  -4   1 -23   16.90    3.70
  -4   1 -23   15.40    3.60
  -5  -1 -23    9.90    3.50
  -5  -1 -23   11.00    3.70
  -5   1 -23    9.10    3.30
  -5   1 -23   10.40    3.30
  -6  -1 -23   -1.00    2.30
  -6  -1 -23   -1.60    2.10
  -6   1 -23    3.00    3.30
  -6   1 -23    2.30    2.60
  -6  -2  23    5.00    3.50
  -6  -2  23   -1.70    2.50
  -6   2  23    1.00    2.50
  -6   2  23    2.60    2.60
  -5  -2  23    7.80    3.60
  -5  -2  23    5.60    3.40
  -5   2  23   14.50    3.70
  -5   2  23    5.60    2.70
  -4  -2  23    1.00    2.40
  -4  -2  23    1.00    1.90
  -4   2  23    3.30    1.90
   4   2 -23    2.70    2.40
  -4   2  23    1.70    2.00
   3  -2 -23   -1.10    1.40
  -3  -2  23    2.10    2.00
  -3  -2  23    2.20    2.00
  -3   2  23    1.70    1.70
   3   2 -23   -0.10    1.50
  -3   2  23    2.10    1.80
  -2  -2  23    1.70    1.80
  -2  -2  23   -0.60    1.40
   2  -2 -23    1.70    1.50
  -2  -2  23    0.60    1.60
  -2   2  23   -0.60    1.30
   2   2 -23   -0.20    1.30
   2   2 -23   -2.40    1.70
   1  -2 -23  103.99    7.70
  -1  -2  23  103.79    6.90
  -1  -2  23  100.89    7.30
  -1  -2  23  102.99    7.70
   1  -2 -23  109.49    6.70
   1   2 -23  101.19    6.90
  -1   2  23  106.49    6.90
   1   2 -23  108.59    7.60
   0  -2  23    2.90    1.40
   0  -2  23    0.30    1.60
   0  -2 -23    1.60    1.50
   0  -2  23    1.70    1.50
   0   2 -23    1.20    1.30
   0   2  23    3.60    1.80
   0   2  23    1.30    1.40
   1  -2  23    3.70    1.70
  -1  -2 -23    1.20    1.80
  -1  -2 -23    1.40    1.30
   1  -2  23    3.70    2.50
   1   2  23    1.10    1.60
  -1   2 -23    0.60    1.20
   1   2  23    4.70    2.70
  -2  -2 -23   10.00    2.80
  -2  -2 -23    4.30    1.90
   2   2  23    8.10    2.80
   2   2  23    3.70    2.30
  -2   2 -23    7.10    2.30
  -3  -2 -23  321.07   15.70
  -3  -2 -23  297.87   15.90
  -3   2 -23  273.27   14.30
  -4  -2 -23    1.30    2.50
  -4  -2 -23   -1.00    2.20
  -4   2 -23    2.10    2.00
  -5  -2 -23    3.30    2.60
  -5  -2 -23    5.10    3.00
  -5   2 -23    3.50    2.70
  -5   2 -23    6.70    2.80
  -6  -2 -23    0.80    2.60
  -6  -2 -23    3.30    3.10
  -6   2 -23    4.50    2.50
  -6   2 -23   -0.60    2.30
  -6  -3  23   -1.80    2.70
  -6  -3  23    1.20    3.20
  -6   3  23    2.10    2.50
  -6   3  23    6.00    3.30
  -5  -3  23    0.80    2.80
  -5  -3  23    3.30    2.80
  -5   3  23    2.60    2.20
  -5   3  23    2.60    2.30
  -4  -3  23    1.10    2.70
   4  -3 -23    4.10    2.50
  -4  -3  23   -1.30    2.60
  -4   3  23    0.20    1.80
   4   3 -23    2.90    2.50
  -4   3  23    1.60    1.80
   3  -3 -23    0.50    1.70
  -3  -3  23    3.00    2.40
  -3  -3  23   -1.40    2.00
  -3   3  23    0.00    1.50
  -3   3  23    2.80    2.00
   3   3 -23    0.70    1.70
   2  -3 -23   -1.20    1.40
  -2  -3  23   -0.40    1.60
  -2  -3  23    0.90    1.80
  -2   3  23    0.00    1.30
   2   3 -23    1.10    1.60
   1  -3 -23    0.10    1.60
  -1  -3  23   -0.40    1.30
  -1  -3  23    0.50    1.50
   1  -3 -23   -0.80    1.10
  -1  -3  23    3.70    1.90
  -1   3  23    0.60    1.40
   1   3 -23    0.40    1.40
   0  -3  23   21.90    4.20
   0  -3 -23   26.60    3.90
   0  -3  23   21.00    3.50
   0  -3 -23   22.20    4.10
   0  -3  23   18.40    3.60
   0   3 -23   19.10    3.40
  -1  -3 -23   44.10    5.90
   1  -3  23   38.50    4.70
  -1  -3 -23   45.10    5.30
  -1  -3 -23   44.20    5.50
   1  -3  23   41.10    5.80
  -1   3 -23   32.70    4.40
   1   3  23   35.50    5.30
  -2  -3 -23    0.70    1.90
  -2  -3 -23   -1.30    1.50
   2  -3  23    0.70    2.20
  -2   3 -23   -0.80    1.10
  -3  -3 -23    7.30    2.90
  -3  -3 -23   15.30    3.90
  -3   3 -23   10.00    2.90
  -4  -3 -23    5.60    3.00
  -4  -3 -23    8.30    3.50
  -4   3 -23    4.50    2.30
  -5  -3 -23   17.10    4.30
  -5  -3 -23   27.10    5.70
  -5   3 -23   21.40    4.30
  -5  -4  23    1.00    2.90
  -5  -4  23    1.40    3.00
  -5   4  23    0.70    2.10
   5   4 -23    2.90    3.20
  -5   4  23    2.90    2.30
  -4  -4  23   -0.10    2.40
   4  -4 -23   -0.30    1.90
  -4  -4  23   -2.70    2.00
  -4   4  23    0.20    1.70
  -4   4  23   -0.50    1.70
   4   4 -23   -1.40    2.00
  -3  -4  23    5.40    3.00
  -3  -4  23    8.30    3.20
   3  -4 -23    6.30    2.40
  -3   4  23    7.60    2.60
  -3   4  23    7.40    2.40
   3   4 -23    7.70    2.80
  -2  -4  23    2.30    2.30
   2  -4 -23    1.60    2.00
  -2  -4  23    0.60    2.10
   2  -4 -23    6.20    2.40
  -2   4  23    2.30    1.90
   2   4 -23    1.50    2.00
   1  -4 -23   94.89    8.10
   1  -4 -23  124.79    8.20
  -1  -4  23  112.49    8.70
  -1  -4  23  109.89    8.10
   1   4 -23  116.59    8.10
  -1   4  23  113.69    7.50
   0  -4  23    3.00    1.90
   0  -4  23    3.10    2.10
   0  -4 -23    0.30    1.50
   0   4 -23    3.40    2.00
   1  -4  23    0.00    2.20
  -1  -4 -23   -0.10    1.60
  -1  -4 -23    0.80    1.70
   1  -4  23   -1.80    1.20
  -1   4 -23    1.10    1.50
   2  -4  23   68.49    6.70
  -2  -4 -23   75.79    8.50
  -2  -4 -23   66.19    7.30
  -2   4 -23   70.09    5.90
  -3  -4 -23    3.00    2.40
  -3  -4 -23    2.90    2.30
  -3   4 -23   -0.60    1.50
  -4  -4 -23    4.30    3.10
  -4  -4 -23    1.30    2.70
  -4   4 -23   -0.70    1.70
  -5  -4 -23    8.40    4.20
  -5  -4 -23   -0.80    2.40
  -5   4 -23    2.60    2.20
  -5  -5  23    3.00    3.60
   5   5 -23    0.90    3.00
  -5   5  23   -1.60    1.70
   4  -5 -23   15.10    3.90
  -4  -5  23    7.80    3.70
   4   5 -23   11.90    4.30
  -4   5  23   10.00    3.00
  -4   5  23    8.80    2.60
   3  -5 -23    2.60    2.20
   3  -5 -23    0.80    1.80
  -3  -5  23   -1.20    2.40
   3   5 -23    2.90    2.60
  -3   5  23    0.60    1.60
  -3   5  23   -0.10    1.50
  -2  -5  23    3.50    2.90
   2  -5 -23    9.80    2.80
   2  -5 -23    2.50    2.30
  -2   5  23    7.20    2.30
   2   5 -23   15.10    3.80
  -1  -5  23    5.40    2.70
  -1  -5  23    5.20    3.70
   1  -5 -23    4.50    2.20
   1  -5 -23    2.00    2.60
   1   5 -23    2.60    2.00
   0  -5  23   33.50    4.90
   0  -5 -23   37.60    5.50
   0  -5  23   42.20    5.90
   0   5 -23   41.60    5.30
   1  -5  23    2.40    2.40
  -1  -5 -23    2.30    2.20
  -1  -5 -23    1.80    1.90
  -1   5 -23    0.00    1.50
  -2  -5 -23    1.00    2.30
   2  -5  23    3.40    3.00
  -2   5 -23    1.90    1.90
  -3  -5 -23    6.90    3.30
  -3   5 -23   11.40    3.20
  -4  -5 -23    4.30    3.20
  -4   5 -23    0.40    1.40
  -4  -6  23    3.20    3.50
   4   6 -23   -1.70    2.40
  -4   6  23    0.20    1.70
  -3  -6  23   -0.30    2.60
   3  -6 -23    6.00    2.60
   3  -6 -23    0.20    2.90
  -3   6  23    3.40    1.90
   3   6 -23   -0.80    2.30
  -3   6  23    7.30    2.40
  -2  -6  23    0.00    2.20
   2  -6 -23    0.40    1.60
   2   6 -23    4.20    2.30
  -2   6  23   -0.40    1.70
   1  -6 -23   11.50    3.10
   1   6 -23    4.60    2.60
   0  -6 -23    3.50    2.40
   0  -6  23    1.70    2.60
   0   6 -23    3.90    2.20
   1  -6  23   30.70    5.20
  -1   6 -23   37.70    5.30
  -2  -6 -23  305.97   16.90
  -2   6 -23  291.97   14.90
   3  -6  23    4.50    3.60
  -3  -6 -23    5.10    2.90
  -3   6 -23    1.60    2.00
  -4  -6 -23   11.60    4.40
  -4   6 -23   12.90    3.30
   2  -7 -23    2.90    2.40
  -2   7  23    2.90    2.30
   2   7 -23    6.00    3.10
   1  -7 -23   30.90    5.70
   1   7 -23   29.00    5.10
   0   7 -23    9.40    3.20
   1  -7  23   17.90    4.50
  -1   7 -23   36.20    5.40
   2  -7  23    0.50    2.80
  -2   7 -23    1.20    1.90
  -6   0  24   -1.10    2.20
  -6   0  24    0.20    2.80
  -5   0  24   -1.30    2.20
  -5   0  24   -0.80    2.00
  -4   0  24    1.50    2.10
  -4   0  24    2.40    1.90
  -3   0  24    0.60    1.80
  -3   0  24    1.90    1.70
   3   0 -24   -0.70    1.40
   2   0 -24    0.60    1.40
  -2   0  24   -0.20    1.30
   2   0 -24    1.00    1.20
  -2   0  24   -0.10    1.30
  -2   0  24   -0.40    1.40
  -1   0  24    0.20    1.20
   1   0 -24    0.60    1.60
   1   0 -24    0.50    1.40
  -1   0  24    0.60    1.50
  -1   0  24    1.90    1.60
   0   0 -24   14.70    2.90
   0   0  24   15.10    3.30
   0   0  24   15.60    3.00
   0   0  24   20.90    4.00
   1   0  24    0.80    1.50
   1   0  24    0.50    1.30
  -1   0 -24   -1.90    1.00
   1   0  24    3.90    2.30
   2   0  24   61.49    5.30
  -2   0 -24   58.09    6.00
  -3   0 -24    1.20    1.70
  -3   0 -24   -1.70    1.60
   3   0  24    1.60    1.70
  -4   0 -24    8.30    3.10
  -4   0 -24    9.20    3.10
  -5   0 -24    0.40    1.80
  -5   0 -24   -2.60    1.90
  -6   0 -24   10.50    4.00
  -6   0 -24    8.10    3.70
  -6  -1  24    0.30    2.50
  -6  -1  24    1.00    2.70
  -6   1  24    1.20    2.60
  -6   1  24   -0.70    2.30
  -5  -1  24   -1.00    2.50
  -5  -1  24   -0.20    2.30
  -5   1  24   -2.10    1.60
  -5   1  24    0.10    2.10
  -4  -1  24   16.10    3.90
  -4  -1  24   12.40    3.40
  -4   1  24   12.80    3.20
  -4   1  24   10.20    3.10
   3  -1 -24   17.60    3.90
  -3  -1  24   11.90    3.20
  -3  -1  24   13.40    3.20
  -3   1  24   14.90    3.50
   3   1 -24   19.30    3.60
  -3   1  24   14.10    3.10
  -2  -1  24    1.70    1.80
   2  -1 -24    2.20    1.70
  -2  -1  24    8.30    2.50
   2  -1 -24    2.90    1.60
  -2  -1  24    6.70    2.40
   2   1 -24    4.30    2.00
  -2   1  24    6.00    2.30
  -2   1  24    2.60    1.70
   2   1 -24    1.90    2.20
   1  -1 -24    3.20    2.30
  -1  -1  24    0.90    1.70
  -1  -1  24    0.40    1.70
   1  -1 -24    0.20    1.30
  -1  -1  24    0.10    1.30
  -1   1  24    4.00    1.80
  -1   1  24    0.50    1.50
   1   1 -24    0.90    2.00
   1   1 -24    1.90    1.50
   0  -1  24   50.49    5.90
   0  -1 -24   46.20    4.90
   0  -1  24   41.70    4.80
   0   1 -24   36.60    4.40
   0   1  24   38.60    5.00
   0   1  24   44.20    5.20
   0   1  24   34.80    4.60
   1  -1  24   71.49    6.50
   1  -1  24   65.79    5.30
  -1  -1 -24   66.99    5.50
   1   1  24   60.69    5.90
   1   1  24   64.69    5.50
  -1   1 -24   74.99    5.60
   1   1  24   72.39    6.70
  -2  -1 -24    6.90    2.50
   2  -1  24   13.50    2.80
  -2  -1 -24    4.40    2.30
   2   1  24    5.60    2.30
  -2   1 -24    9.00    2.60
   2   1  24    4.50    2.50
  -3  -1 -24    9.60    3.00
  -3  -1 -24   17.10    3.60
  -3   1 -24    7.30    2.50
  -4  -1 -24    6.90    2.50
  -4  -1 -24    0.10    1.80
  -4   1 -24    1.30    1.80
  -4   1 -24    0.80    1.90
  -5  -1 -24   22.20    5.20
  -5  -1 -24   23.70    5.20
  -5   1 -24   16.80    4.00
  -5   1 -24   19.10    4.20
  -6  -1 -24   -1.20    2.20
  -6  -1 -24    1.60    2.50
  -6   1 -24    2.60    2.40
  -6   1 -24   -1.20    1.90
  -6  -2  24    1.70    3.10
  -6  -2  24   -1.70    2.80
  -6   2  24   -0.90    2.20
  -6   2  24    1.00    2.80
  -5  -2  24   -3.20    2.10
  -5  -2  24   -0.30    2.40
  -5   2  24    1.80    2.20
  -5   2  24    2.10    2.20
  -4  -2  24    0.20    2.10
  -4  -2  24    0.90    2.20
  -4   2  24    1.00    1.90
   4   2 -24   -1.10    1.90
  -4   2  24    0.80    1.80
   3  -2 -24    1.00    1.80
  -3  -2  24   -0.50    1.80
  -3  -2  24    0.40    2.00
   3   2 -24    3.70    2.20
  -3   2  24    1.20    1.80
  -3   2  24    2.60    1.80
   2  -2 -24    0.80    1.70
  -2  -2  24    1.50    1.40
  -2  -2  24    1.40    1.70
  -2  -2  24    3.70    2.10
  -2   2  24    3.20    1.60
   2   2 -24    3.30    2.60
   2   2 -24    2.00    1.80
  -1  -2  24   27.70    3.80
   1  -2 -24   29.80    3.90
  -1  -2  24   23.80    4.00
   1  -2 -24   22.30    4.00
  -1  -2  24   28.20    4.50
   1   2 -24   30.90    4.70
   1   2 -24   25.50    3.90
  -1   2  24   25.20    3.90
   0  -2  24  103.09    7.20
   0  -2  24   97.99    6.60
   0  -2 -24   97.59    6.60
   0  -2  24   99.49    7.50
   0   2  24  111.09    7.30
   0   2 -24   89.29    6.60
   0   2  24   96.09    6.80
   1  -2  24   27.70    3.80
  -1  -2 -24   28.70    4.20
   1  -2  24   31.90    5.10
   1   2  24   24.40    4.60
  -1   2 -24   29.40    4.10
   2  -2  24   64.69    6.20
  -2  -2 -24   69.69    6.00
  -2  -2 -24   58.69    6.70
  -2   2 -24   73.09    5.90
   2   2  24   68.39    6.50
  -3  -2 -24   -1.00    1.80
  -3  -2 -24   -1.50    1.70
  -3   2 -24    3.40    1.90
  -4  -2 -24    4.20    2.60
  -4  -2 -24    3.90    2.50
  -4   2 -24    1.50    1.90
  -5  -2 -24    0.70    2.30
  -5  -2 -24   -0.10    2.10
  -5   2 -24    4.50    2.40
  -5   2 -24   -0.30    2.20
  -6  -2 -24    0.10    2.40
  -6  -2 -24    1.60    2.90
  -6   2 -24   -0.60    2.20
  -6   2 -24    1.60    2.40
  -5  -3  24   -1.20    2.30
  -5  -3  24   -0.60    2.30
  -5   3  24   -0.90    1.80
  -5   3  24   -0.10    2.00
  -4  -3  24    1.50    2.90
  -4  -3  24   10.10    3.70
   4   3 -24    5.80    3.10
  -4   3  24    4.40    2.40
  -4   3  24    8.90    2.70
  -3  -3  24   11.10    3.20
  -3  -3  24   11.70    3.60
   3  -3 -24   17.80    3.70
  -3   3  24   17.40    3.50
   3   3 -24   13.70    3.60
  -3   3  24   19.50    3.70
   2  -3 -24   -0.40    1.70
  -2  -3  24    0.30    1.90
  -2  -3  24    0.10    1.70
  -2   3  24    1.60    1.60
   2   3 -24    2.30    2.00
  -1  -3  24    3.80    2.00
  -1  -3  24    8.20    2.60
  -1  -3  24    8.40    2.70
   1  -3 -24    9.10    2.70
   1  -3 -24    4.30    2.30
  -1   3  24   14.40    3.10
   1   3 -24   10.60    2.80
   0  -3 -24    0.90    1.40
   0  -3  24    0.00    1.50
   0  -3  24    2.00    1.70
   0  -3 -24   -0.80    1.40
   0  -3  24    2.70    1.90
   0   3 -24    1.20    1.60
  -1  -3 -24   88.29    6.70
  -1  -3 -24   93.09    7.40
   1  -3  24   79.89    6.40
   1  -3  24   99.49    7.80
  -1  -3 -24   90.59    7.00
   1   3  24   67.99    6.70
  -1   3 -24   90.89    6.60
  -2  -3 -24   13.50    3.40
   2  -3  24   10.40    3.50
  -2  -3 -24   16.00    3.60
  -2   3 -24   10.70    2.90
  -3  -3 -24   50.59    6.80
  -3  -3 -24   45.60    6.30
  -3   3 -24   49.70    5.80
  -4  -3 -24   10.40    3.70
  -4  -3 -24    6.30    3.10
  -4   3 -24   11.80    3.10
  -5  -3 -24   25.10    5.70
  -5  -3 -24   42.10    7.00
  -5   3 -24   28.30    5.10
  -5  -4  24    1.10    2.70
  -5  -4  24   -0.10    2.90
  -5   4  24    0.40    2.00
  -5   4  24   -1.40    1.90
  -4  -4  24   -0.20    2.50
  -4  -4  24    0.30    2.70
  -4   4  24    1.60    1.90
  -4   4  24    0.50    1.80
   4   4 -24   -1.30    2.20
  -3  -4  24   -1.40    2.20
  -3  -4  24    6.80    3.10
   3  -4 -24    3.80    2.50
   3   4 -24    3.90    2.30
  -3   4  24    5.10    2.40
  -3   4  24    3.50    2.10
  -2  -4  24    3.10    2.40
   2  -4 -24    0.90    2.00
  -2  -4  24   -0.70    2.00
   2  -4 -24    1.10    1.80
   2   4 -24    0.30    1.90
  -2   4  24   -0.20    1.60
   1  -4 -24    5.20    2.60
  -1  -4  24   10.00    3.00
  -1  -4  24    4.10    2.30
   1  -4 -24    3.70    2.20
  -1   4  24    4.20    2.10
   1   4 -24    4.60    2.20
   0  -4  24   16.70    3.60
   0  -4  24   13.70    3.20
   0  -4 -24   16.80    3.70
   0   4 -24   15.80    3.40
   1  -4  24   -0.40    1.40
  -1  -4 -24    4.00    2.30
   1  -4  24    1.50    2.20
  -1  -4 -24    1.00    1.80
  -1   4 -24    2.50    1.80
   2  -4  24    5.00    2.90
  -2  -4 -24    0.50    2.00
  -2  -4 -24   -0.70    2.00
  -2   4 -24    3.00    1.90
  -3  -4 -24    5.20    3.10
  -3  -4 -24    3.30    2.70
  -3   4 -24    4.20    2.10
  -4  -4 -24    7.00    3.50
  -4  -4 -24    7.20    3.20
  -4   4 -24    7.20    2.80
  -5  -4 -24    3.40    3.30
  -5  -4 -24    0.00    2.80
  -5   4 -24    1.30    1.90
  -4  -5  24   11.00    4.10
  -4   5  24    0.50    2.10
   4   5 -24    4.30    3.20
  -4   5  24    5.20    2.20
  -3  -5  24   -1.80    2.50
   3  -5 -24    1.70    1.90
   3  -5 -24   -0.30    1.90
   3   5 -24   -0.70    2.00
  -3   5  24    2.00    1.70
  -3   5  24   -2.00    1.50
  -2  -5  24   12.00    3.60
   2  -5 -24    4.10    2.20
   2  -5 -24    5.90    2.80
  -2   5  24   12.70    3.00
   2   5 -24    2.80    2.40
  -1  -5  24   27.10    5.10
   1  -5 -24   29.50    5.00
   1   5 -24   28.60    4.90
   0  -5  24    2.70    2.50
   0  -5  24    1.60    2.00
   0  -5 -24    3.10    2.20
   0   5 -24    3.20    2.00
  -1  -5 -24   26.70    4.70
   1  -5  24   19.30    4.40
  -1   5 -24   26.10    4.30
  -2  -5 -24    3.20    2.60
   2  -5  24    2.80    2.80
  -2   5 -24    1.30    2.00
  -3  -5 -24    4.20    2.60
  -3   5 -24    4.10    2.30
  -4  -5 -24    9.20    3.50
  -4   5 -24    4.70    2.50
  -4  -6  24    0.40    3.00
  -4   6  24   -1.00    1.80
   4   6 -24   -0.30    2.60
  -3  -6  24    4.80    3.40
   3  -6 -24    1.50    2.10
  -3   6  24    2.40    2.00
   3   6 -24   -1.40    2.10
  -3   6  24    0.10    1.90
  -2  -6  24    6.70    3.50
   2  -6 -24    3.30    2.60
   2   6 -24    3.60    2.30
  -2   6  24    4.50    2.40
   1  -6 -24   12.50    3.60
   1   6 -24    9.50    3.30
   0  -6 -24    3.30    2.30
   0  -6  24   -1.40    2.10
   0   6 -24    1.00    1.90
   1  -6  24   -0.30    2.00
  -1   6 -24    2.20    1.90
  -2  -6 -24   30.50    5.90
  -2   6 -24   35.60    5.00
   3  -6  24    0.60    3.30
  -3  -6 -24    3.30    2.80
  -3   6 -24    2.10    2.10
   2  -7 -24    4.70    2.40
  -2   7  24    0.70    1.80
   2   7 -24    0.10    2.30
   1  -7 -24   14.80    4.10
   1   7 -24   18.50    4.50
   0   7 -24   20.20    4.50
   1  -7  24   10.40    3.70
  -1   7 -24   13.70    3.50
   2  -7  24   -2.40    2.40
  -2   7 -24    0.80    2.00
  -6   0  25    3.30    3.20
  -6   0  25    2.20    2.80
  -5   0  25    2.80    2.50
  -5   0  25   -1.10    2.20
  -4   0  25   -0.70    1.70
  -4   0  25    0.90    2.10
  -3   0  25    4.20    2.20
  -3   0  25    4.00    2.20
   3   0 -25    1.10    1.80
  -2   0  25   -0.40    1.30
  -2   0  25    0.50    1.60
  -2   0  25    1.10    1.50
   2   0 -25    1.30    1.50
   2   0 -25   -0.10    1.70
  -1   0  25  220.58   12.00
   1   0 -25  226.68   11.50
  -1   0  25  219.88   12.10
  -1   0  25  226.28   11.70
   1   0 -25  225.58   12.70
   0   0  25    0.20    1.40
   0   0 -25    0.40    1.10
   0   0  25    0.30    1.50
   0   0  25    1.00    1.20
  -1   0 -25   61.79    5.30
   1   0  25   64.39    6.00
   1   0  25   69.29    6.50
   1   0  25   55.29    5.70
  -2   0 -25   -1.30    1.20
   2   0  25   -0.20    1.20
   2   0  25    0.30    1.90
   2   0  25    0.10    1.10
  -3   0 -25  982.70   39.10
   3   0  25  983.00   38.30
  -3   0 -25  955.00   39.00
  -4   0 -25    3.10    2.30
  -4   0 -25    2.60    2.20
  -5   0 -25   29.20    5.70
  -5   0 -25   23.50    5.10
  -6   0 -25   -2.30    2.40
  -6   0 -25   -0.70    2.40
  -6  -1  25    1.10    2.80
  -6  -1  25   -1.20    2.80
  -6   1  25    0.90    2.60
  -6   1  25   -0.20    2.50
  -5  -1  25   11.30    3.60
  -5  -1  25   19.40    5.10
  -5   1  25   18.00    4.10
  -5   1  25   16.00    4.30
  -4  -1  25    2.30    2.20
  -4  -1  25    0.20    1.90
  -4   1  25    0.90    1.70
  -4   1  25    0.20    1.70
  -3  -1  25  144.39    9.30
  -3  -1  25  148.89    9.70
   3   1 -25  133.29    8.90
  -3   1  25  148.19    9.10
  -3   1  25  127.89    9.00
   2  -1 -25   -0.20    1.40
  -2  -1  25    0.50    1.30
  -2  -1  25    2.30    1.70
   2  -1 -25    0.50    1.80
  -2  -1  25    2.80    1.80
   2   1 -25    0.10    2.10
  -2   1  25    2.10    1.60
   2   1 -25    0.90    1.50
  -2   1  25   -0.50    1.30
   1  -1 -25   31.90    4.90
  -1  -1  25   29.70    4.10
  -1  -1  25   32.80    4.70
   1  -1 -25   42.40    4.80
  -1  -1  25   35.00    5.00
  -1   1  25   31.50    4.20
   1   1 -25   34.90    4.40
   1   1 -25   36.60    5.30
  -1   1  25   34.80    4.90
   0  -1  25    4.10    1.80
   0  -1 -25    4.00    1.80
   0  -1  25    4.80    2.00
   0   1  25    5.50    2.20
   0   1 -25    5.70    2.00
   0   1  25    4.00    2.00
   0   1  25    8.00    2.30
   1  -1  25  152.08   10.20
   1  -1  25  151.98    8.90
  -1  -1 -25  164.18    9.40
  -1   1 -25  160.48    9.10
   1   1  25  152.48   10.10
   1   1  25  146.09    9.10
   1   1  25  153.58   10.00
   2  -1  25    2.20    2.00
   2  -1  25    1.20    1.40
  -2  -1 -25    1.30    1.70
   2  -1  25    4.40    2.60
  -2  -1 -25    2.50    1.90
   2   1  25    1.40    2.00
   2   1  25    5.90    2.90
   2   1  25    1.10    1.70
  -2   1 -25    2.40    1.80
  -3  -1 -25   48.90    6.30
  -3  -1 -25   37.40    5.60
  -3   1 -25   44.10    5.50
  -4  -1 -25    2.40    2.20
  -4  -1 -25   -1.30    1.90
  -4   1 -25    3.20    2.30
  -4   1 -25    6.10    2.50
  -5  -1 -25   24.40    5.70
  -5  -1 -25   22.80    5.10
  -5   1 -25   18.40    4.40
  -5   1 -25   17.70    4.10
  -6  -1 -25    0.30    3.10
  -6  -1 -25   -2.20    2.10
  -6   1 -25    3.00    2.70
  -6   1 -25    0.70    2.40
  -6  -2  25    4.90    3.70
  -6  -2  25    9.60    4.00
  -6   2  25    2.10    3.00
  -6   2  25   10.40    3.90
  -5  -2  25    2.10    2.70
  -5  -2  25    2.10    2.90
  -5   2  25   -1.30    1.80
  -5   2  25    1.10    2.10
  -4  -2  25   -3.60    1.60
  -4  -2  25   -0.40    1.90
  -4   2  25   -1.40    1.60
   4   2 -25    0.80    2.20
  -4   2  25    1.00    1.80
  -3  -2  25    0.90    2.20
  -3  -2  25    0.40    1.90
   3  -2 -25    1.10    1.90
   3   2 -25    0.20    1.70
  -3   2  25    0.90    1.70
  -3   2  25   -0.20    1.60
  -2  -2  25    5.10    2.20
   2  -2 -25    0.80    1.80
  -2  -2  25    3.20    1.90
   2   2 -25    1.50    2.40
   2   2 -25    1.20    1.60
  -2   2  25    0.10    1.40
  -1  -2  25  139.59    9.60
  -1  -2  25  154.98    9.00
   1  -2 -25  166.78   10.40
   1  -2 -25  144.39    8.40
  -1  -2  25  132.39    9.00
   1   2 -25  150.48    9.00
   1   2 -25  142.29   11.10
  -1   2  25  145.29    8.80
   0  -2  25   38.10    5.40
   0  -2 -25   45.50    4.90
   0  -2  25   53.69    5.60
   0  -2  25   51.69    6.00
   0   2  25   40.60    4.90
   0   2  25   49.30    4.80
   0   2 -25   55.29    5.60
   1  -2  25    5.50    3.00
   1  -2  25    3.60    1.80
  -1  -2 -25    2.90    1.80
  -1   2 -25    3.90    2.00
   1   2  25    1.70    2.40
   2  -2  25   29.40    4.90
  -2  -2 -25   43.60    5.60
  -2  -2 -25   35.90    5.30
   2   2  25   39.20    5.40
  -2   2 -25   39.70    5.10
  -3  -2 -25  305.27   16.60
  -3  -2 -25  321.17   16.40
  -3   2 -25  306.97   15.50
  -4  -2 -25   -0.40    2.00
  -4  -2 -25    2.30    2.40
  -4   2 -25    0.40    1.90
  -5  -2 -25   33.50    6.40
  -5  -2 -25   35.50    6.60
  -5   2 -25   58.09    7.30
  -5   2 -25   56.79    7.30
  -5  -3  25    0.60    2.90
  -5  -3  25    6.30    3.40
  -5   3  25    3.60    2.60
  -5   3  25    5.10    2.60
  -4  -3  25    2.70    3.10
  -4  -3  25    2.40    2.60
  -4   3  25    3.90    2.10
  -4   3  25    1.10    1.90
   4   3 -25    3.00    2.40
  -3  -3  25  134.19   10.10
   3  -3 -25  132.89    9.10
   3   3 -25  130.89    9.30
  -3   3  25  136.89    8.80
  -3   3  25  136.09    8.80
  -2  -3  25    6.50    2.40
  -2  -3  25    7.00    2.70
   2  -3 -25    4.10    2.40
   2   3 -25    9.90    2.90
  -2   3  25    9.80    2.60
   1  -3 -25   26.30    4.30
  -1  -3  25   26.80    4.10
  -1  -3  25   17.50    3.70
  -1  -3  25   21.40    4.00
   1  -3 -25   22.90    4.40
  -1   3  25   26.80    4.20
   1   3 -25   26.20    4.10
   0  -3 -25   56.39    5.80
   0  -3 -25   71.59    6.50
   0  -3  25   65.19    6.60
   0  -3  25   58.49    5.90
   0  -3  25   60.79    6.10
   0   3 -25   60.39    6.50
   1  -3  25  495.45   23.80
  -1  -3 -25  519.65   24.00
  -1  -3 -25  530.45   22.50
   1  -3  25  512.55   22.70
  -1  -3 -25  521.35   23.10
  -1   3 -25  529.65   22.60
   1   3  25  551.54   24.60
  -2  -3 -25   -1.70    1.60
   2  -3  25   -1.90    2.40
  -2  -3 -25   -1.20    1.70
  -2   3 -25   -0.50    1.30
  -3  -3 -25    3.70    2.50
  -3  -3 -25    2.10    2.40
  -3   3 -25    2.90    1.90
  -4  -3 -25    2.60    2.20
  -4  -3 -25   -1.80    1.80
  -4   3 -25   -1.30    1.50
  -5  -3 -25    0.60    2.90
  -5  -3 -25    7.30    3.20
  -5   3 -25    2.50    2.30
  -5  -4  25    9.60    3.50
  -5  -4  25    7.90    3.80
  -5   4  25    5.50    2.70
  -5   4  25    6.40    2.90
  -4  -4  25    3.40    2.90
  -4  -4  25   -0.30    2.80
   4   4 -25    4.00    3.00
  -4   4  25    0.90    1.70
  -4   4  25    6.50    2.40
  -3  -4  25   21.40    4.90
  -3  -4  25   13.10    3.90
   3  -4 -25    5.80    2.90
  -3   4  25    9.80    3.00
  -3   4  25   13.90    3.20
   3   4 -25    9.50    3.20
   2  -4 -25   -1.20    2.10
  -2  -4  25   -1.90    1.70
  -2  -4  25   -2.90    1.50
   2  -4 -25    1.40    1.80
   2   4 -25    3.50    2.60
  -2   4  25    4.60    2.10
   1  -4 -25    6.00    3.10
  -1  -4  25    2.10    1.80
   1  -4 -25    1.20    1.80
  -1  -4  25    1.10    2.60
  -1   4  25   -0.90    1.50
   1   4 -25    4.10    2.10
   0  -4  25    0.90    2.00
   0  -4 -25    3.40    2.40
   0  -4  25    2.00    1.90
   0   4 -25    0.00    1.50
   1  -4  25    2.50    2.70
   1  -4  25    0.70    1.80
  -1  -4 -25    1.40    1.80
  -1  -4 -25   -0.90    2.00
  -1   4 -25    1.10    1.70
  -2  -4 -25   18.00    4.60
   2  -4  25   16.20    4.20
  -2  -4 -25   10.20    3.20
  -2   4 -25   14.60    3.40
  -3  -4 -25   41.00    6.40
  -3  -4 -25   41.50    6.40
  -3   4 -25   45.90    5.90
  -4  -4 -25    0.70    2.20
  -4  -4 -25   -1.20    1.90
  -4   4 -25    1.70    2.10
  -5  -4 -25   78.09   10.00
  -5  -4 -25   64.99    9.60
  -5   4 -25   77.49    8.60
  -4  -5  25    0.30    3.00
   4   5 -25   -0.90    2.40
  -4   5  25    2.20    2.10
  -4   5  25   -2.90    1.80
   3  -5 -25   32.70    5.10
  -3  -5  25   21.80    5.20
   3   5 -25   30.40    5.90
  -3   5  25   19.50    3.90
  -3   5  25   27.50    4.50
  -2  -5  25   -0.10    2.00
   2  -5 -25    1.40    1.90
   2   5 -25    3.30    2.20
  -2   5  25    1.60    1.60
  -1  -5  25    1.70    2.30
   1  -5 -25    0.80    1.90
   1   5 -25    0.10    1.60
   0  -5 -25    5.10    2.80
   0  -5  25    5.40    2.60
   0  -5  25    3.10    2.50
   0   5 -25    3.00    2.10
  -1  -5 -25  168.18   10.60
  -1   5 -25  140.29    9.40
  -2  -5 -25    7.40    3.00
   2  -5  25    4.20    3.00
  -2   5 -25   11.70    3.20
   3  -5  25    5.90    3.30
  -3  -5 -25    2.80    3.00
  -3   5 -25    2.60    2.20
  -4  -5 -25    4.50    3.20
  -4   5 -25    1.50    2.00
  -3  -6  25   10.80    4.10
   3  -6 -25   11.20    3.20
  -3   6  25    8.70    2.70
  -3   6  25   12.40    3.10
   3   6 -25   12.50    4.10
   2  -6 -25    3.00    2.60
  -2  -6  25    6.30    3.40
   2   6 -25    4.20    2.40
  -2   6  25    3.20    2.10
   1  -6 -25    1.10    2.00
   1   6 -25    2.70    2.30
   0  -6 -25    2.70    2.10
   0   6 -25    3.70    2.20
   1  -6  25    0.20    2.30
  -1   6 -25    1.20    1.90
  -2  -6 -25   48.00    9.40
  -2   6 -25   46.20    5.90
  -3  -6 -25   -1.10    2.60
   3  -6  25    2.10    3.10
  -3   6 -25   -0.90    1.80
   2  -7 -25    6.20    2.90
   2   7 -25    2.50    2.70
  -2   7  25    5.50    2.70
   1  -7 -25   16.90    4.50
   1   7 -25   16.40    4.30
   0   7 -25    5.40    2.80
   1  -7  25   19.80    5.20
  -1   7 -25   22.20    4.50
   2  -7  25    2.10    3.20
  -2   7 -25    1.20    2.10
  -6   0  26   -2.40    2.50
  -6   0  26   -1.60    3.00
  -5   0  26   -1.10    1.90
  -5   0  26    3.20    2.90
  -4   0  26    0.70    1.90
  -4   0  26    1.90    2.10
   3   0 -26   -0.40    1.80
  -3   0  26    0.70    1.70
  -3   0  26   -0.20    1.70
   2   0 -26   33.10    4.50
  -2   0  26   28.30    4.60
  -2   0  26   31.30    4.50
  -2   0  26   27.10    4.20
   1   0 -26    2.40    2.10
   1   0 -26    0.70    1.50
  -1   0  26    1.30    1.60
  -1   0  26    2.30    1.60
  -1   0  26    6.20    2.50
   0   0 -26  527.95   22.40
   0   0  26  513.55   23.10
   0   0  26  549.15   22.50
   0   0  26  504.05   22.90
   1   0  26    1.50    1.70
   1   0  26    0.10    2.10
   1   0  26    1.80    1.60
  -1   0 -26    2.60    1.70
   2   0  26    5.00    2.20
  -2   0 -26    9.90    2.90
   2   0  26   -0.10    1.20
   2   0  26    1.50    2.40
  -3   0 -26    3.70    2.20
  -3   0 -26    0.70    1.80
   3   0  26    2.80    2.20
  -4   0 -26   51.59    6.70
  -4   0 -26   43.00    6.20
  -5   0 -26   -1.60    2.10
  -5   0 -26   -1.20    2.00
  -6   0 -26   57.59    8.30
  -6   0 -26   43.60    7.40
  -6  -1  26   -0.70    2.80
  -6  -1  26    0.60    2.80
  -6   1  26    3.10    2.90
  -6   1  26    4.40    3.10
  -5  -1  26   -1.20    2.40
  -5  -1  26    4.10    3.10
  -5   1  26    3.00    2.50
  -5   1  26    3.40    2.60
  -4  -1  26   16.20    4.10
  -4  -1  26   32.40    5.30
  -4   1  26   25.10    4.50
  -4   1  26   28.10    4.80
  -3  -1  26    0.20    1.70
  -3  -1  26   -0.40    1.50
  -3   1  26    1.80    1.80
  -3   1  26   -0.10    1.60
   3   1 -26   -0.50    1.60
  -2  -1  26  149.29    9.10
  -2  -1  26  141.09    9.50
   2  -1 -26  138.69    8.30
   2  -1 -26  131.49    9.40
  -2   1  26  131.39    9.00
   2   1 -26  141.49    8.60
   2   1 -26  140.69   10.10
  -2   1  26  146.99    9.00
  -1  -1  26   79.29    6.00
   1  -1 -26   76.59    5.70
   1  -1 -26   66.79    6.40
  -1  -1  26   64.09    6.40
  -1  -1  26   58.99    6.40
   1   1 -26   68.79    5.70
   1   1 -26   75.89    6.80
  -1   1  26   73.19    5.90
  -1   1  26   70.39    6.10
   0  -1  26   94.09    7.50
   0  -1 -26   93.89    6.80
   0  -1  26  109.39    7.30
   0   1  26   99.79    7.10
   0   1 -26  108.69    7.30
   0   1  26  101.89    7.40
   0   1  26  110.49    8.20
   1  -1  26    2.30    1.60
  -1  -1 -26    0.00    1.30
   1  -1  26    0.10    2.40
   1   1  26    3.80    2.20
   1   1  26    0.10    2.50
   1   1  26    1.30    1.60
  -1   1 -26    0.70    1.50
   2  -1  26   71.89    6.70
  -2  -1 -26   80.99    6.60
  -2  -1 -26   75.09    6.70
   2  -1  26   81.19    7.10
   2  -1  26   76.29    6.10
   2   1  26   70.39    6.20
  -2   1 -26   70.79    6.10
  -3  -1 -26    3.30    2.20
  -3  -1 -26    3.30    2.40
  -3   1 -26    3.70    2.10
  -4  -1 -26    2.90    2.60
  -4  -1 -26    1.40    2.30
  -4   1 -26    1.40    2.00
  -4   1 -26   -0.10    1.80
  -5  -1 -26    2.40    2.50
  -5  -1 -26    3.80    3.00
  -5   1 -26   -1.40    2.10
  -5   1 -26    3.10    2.40
  -5  -2  26    1.50    2.70
  -5  -2  26    2.60    3.00
  -5   2  26    2.10    2.00
  -5   2  26    0.70    2.20
  -4  -2  26    0.70    2.40
  -4  -2  26   -1.70    2.10
  -4   2  26    2.50    2.20
   4   2 -26   -0.80    2.10
  -4   2  26    0.00    1.80
  -3  -2  26   27.00    4.60
  -3  -2  26   27.40    4.90
  -3   2  26   28.10    4.60
   3   2 -26   27.90    4.80
  -3   2  26   26.40    4.30
  -2  -2  26   -1.70    1.50
   2  -2 -26   -0.80    2.00
  -2  -2  26    0.50    1.70
   2   2 -26   -1.50    1.20
  -2   2  26   -0.70    1.30
  -1  -2  26    4.60    2.10
  -1  -2  26    2.60    1.90
   1  -2 -26    6.20    2.10
   1  -2 -26    7.30    2.80
  -1  -2  26    2.70    2.20
   1   2 -26    5.80    2.10
  -1   2  26    6.10    2.20
   0  -2  26   47.60    5.20
   0  -2  26   37.80    5.50
   0  -2  26   41.10    5.50
   0  -2 -26   59.69    6.00
   0   2 -26   39.00    5.20
   0   2  26   49.00    5.70
   0   2  26   50.99    5.80
  -1  -2 -26   -0.70    1.50
   1  -2  26    3.80    2.80
   1  -2  26    2.40    1.70
  -1   2 -26    1.50    1.70
   1   2  26    2.40    2.00
   1   2  26    1.10    2.60
  -2  -2 -26    8.90    2.80
   2  -2  26   13.70    3.70
  -2  -2 -26   13.90    3.40
  -2   2 -26   15.00    3.20
  -3  -2 -26   59.89    7.60
  -3  -2 -26   69.09    8.10
  -3   2 -26   64.29    7.10
  -4  -2 -26   75.59    8.70
  -4  -2 -26   69.69    8.50
  -4   2 -26   55.79    6.90
  -5  -2 -26   10.90    4.10
  -5  -2 -26    7.50    3.40
  -5   2 -26    6.50    3.00
  -5  -3  26    1.10    3.00
  -5  -3  26   -0.40    2.50
  -5   3  26    1.90    2.30
  -5   3  26    2.70    2.30
  -4  -3  26   15.80    4.00
  -4  -3  26   29.40    5.80
  -4   3  26   34.70    5.10
   4   3 -26   25.80    5.10
  -4   3  26   24.70    4.30
  -3  -3  26    7.00    3.20
  -3  -3  26    4.10    2.70
  -3   3  26   10.80    3.00
   3   3 -26   11.00    3.40
  -3   3  26   12.50    3.10
  -2  -3  26   72.39    7.50
  -2  -3  26   64.79    6.90
  -2   3  26   54.99    5.80
   2   3 -26   62.19    6.70
  -1  -3  26   55.79    6.50
  -1  -3  26   42.90    5.80
   1  -3 -26   46.80    6.00
  -1  -3  26   50.09    6.00
   1   3 -26   63.29    6.70
  -1   3  26   45.50    5.40
   0  -3  26   17.30    3.60
   0  -3 -26   22.20    4.50
   0  -3  26   22.10    3.80
   0  -3  26   14.80    3.30
   0  -3 -26   21.10    3.80
   0   3 -26   12.60    3.10
   0   3  26   17.50    3.60
  -1  -3 -26   23.10    4.00
   1  -3  26   21.00    4.20
  -1  -3 -26   22.60    4.60
   1  -3  26   17.30    3.60
  -1   3 -26   23.40    4.00
  -2  -3 -26   48.00    6.20
   2  -3  26   42.70    6.40
  -2  -3 -26   33.80    5.40
  -2   3 -26   46.10    5.60
  -3  -3 -26    0.20    2.20
  -3  -3 -26    6.10    2.90
  -3   3 -26    1.40    2.00
  -4  -3 -26    3.40    2.60
  -4  -3 -26   -1.30    2.20
  -4   3 -26    1.70    1.80
  -5  -3 -26   16.20    5.10
  -5  -3 -26    9.60    3.90
  -5   3 -26   15.90    4.00
  -5  -4  26   10.10    4.10
  -5  -4  26    8.40    3.50
  -5   4  26    8.60    3.20
  -5   4  26   12.90    3.60
  -4  -4  26    0.90    2.50
  -4  -4  26   -1.00    2.80
  -4   4  26   -0.40    1.80
   4   4 -26    5.00    3.30
  -4   4  26    1.30    2.00
  -3  -4  26   12.10    3.90
  -3  -4  26    8.30    3.30
   3   4 -26   16.40    4.10
  -3   4  26   12.20    3.20
  -3   4  26   12.80    3.20
  -2  -4  26    1.10    2.50
  -2  -4  26   -1.10    2.00
   2  -4 -26    2.10    2.10
  -2   4  26    3.90    2.10
   2   4 -26    0.60    1.90
  -1  -4  26   49.90    6.30
   1  -4 -26   34.90    5.10
   1   4 -26   54.69    6.40
  -1   4  26   46.80    5.60
   0  -4 -26    5.80    2.50
   0  -4  26    6.60    2.90
   0  -4  26   10.80    3.10
   0   4 -26    5.70    2.30
  -1  -4 -26   54.29    6.80
   1  -4  26   47.70    5.90
  -1   4 -26   38.40    5.50
  -2  -4 -26    0.00    2.00
   2  -4  26    4.90    3.20
  -2   4 -26    0.90    1.80
  -3  -4 -26    2.00    2.60
  -3  -4 -26   -1.10    1.90
  -3   4 -26    0.50    1.70
  -4  -4 -26   25.30    5.70
  -4  -4 -26   20.10    4.70
  -4   4 -26   25.60    4.70
  -5  -4 -26    0.90    2.80
  -5  -4 -26    5.20    3.80
  -5   4 -26    3.60    2.70
  -4  -5  26   19.10    5.10
   4   5 -26   19.60    5.30
  -4   5  26   15.70    3.40
  -4   5  26   21.30    4.10
  -3  -5  26    1.40    2.90
   3  -5 -26    1.10    2.00
  -3   5  26    2.60    2.30
   3   5 -26    2.40    2.60
  -3   5  26    1.90    2.30
  -2  -5  26   56.29    7.40
   2  -5 -26   52.39    6.60
   2   5 -26   68.19    8.10
  -2   5  26   45.40    5.80
  -1  -5  26    7.30    3.20
   1  -5 -26   10.40    3.30
   1   5 -26   11.60    3.30
  -1   5  26   10.40    3.10
   0  -5 -26   14.20    3.90
   0  -5  26    6.90    2.90
   0  -5  26    3.80    2.70
   0   5 -26    8.10    2.80
  -1  -5 -26  203.58   12.40
  -1   5 -26  198.48   11.60
   2  -5  26   28.00    4.90
  -2  -5 -26   64.19    8.00
  -2   5 -26   38.40    5.30
  -3  -5 -26    2.00    2.70
   3  -5  26    1.00    3.40
  -3   5 -26    0.30    1.80
  -4  -5 -26    2.80    2.90
  -4   5 -26    6.70    2.80
   3  -6 -26   -0.10    1.80
  -3  -6  26   -2.60    2.80
  -3   6  26    3.50    2.30
   3   6 -26    2.50    2.60
  -3   6  26   -0.10    2.00
   2  -6 -26    4.20    2.50
  -2  -6  26    8.00    3.90
   2   6 -26    4.50    2.80
  -2   6  26    5.60    2.70
   1  -6 -26    1.40    2.20
   1   6 -26    1.50    2.00
   0   6 -26   12.50    3.40
   1  -6  26    8.30    3.40
  -1   6 -26    2.60    2.10
   2  -6  26    1.20    3.00
  -2   6 -26    1.70    2.00
  -3  -6 -26   15.00    4.70
   3  -6  26    8.20    3.80
  -3   6 -26   13.60    3.60
   2  -7 -26   -1.50    2.10
  -2   7  26   -1.60    2.00
   2   7 -26   -2.00    2.00
   1  -7 -26   -1.20    2.50
   1   7 -26    0.10    2.10
   0   7 -26    6.20    3.00
  -1   7 -26   59.79    7.10
  -6   0  27    3.70    3.20
  -6   0  27   -3.30    2.40
  -5   0  27   14.70    3.80
  -5   0  27    8.50    3.80
  -4   0  27   -0.50    2.20
  -4   0  27   -1.20    1.90
  -3   0  27    4.40    2.60
  -3   0  27    8.00    2.70
   2   0 -27   -2.60    1.20
  -2   0  27    0.30    1.40
  -2   0  27    0.60    1.70
  -2   0  27    0.10    1.60
  -1   0  27  150.68   10.20
   1   0 -27  168.48    9.60
  -1   0  27  162.18    9.80
   1   0 -27  169.28   10.90
   0   0 -27    6.30    2.10
   0   0  27    5.10    2.20
   0   0  27    5.30    2.20
   0   0  27    7.20    2.70
  -1   0 -27  209.88   11.80
   1   0  27  237.08   13.40
   1   0  27  230.18   13.30
   1   0  27  218.48   12.00
   2   0  27   -1.20    2.20
  -2   0 -27    2.40    1.90
   2   0  27    1.10    1.70
  -3   0 -27    0.80    2.00
  -3   0 -27    0.90    1.90
   3   0  27    0.30    1.80
  -4   0 -27    0.10    2.20
  -4   0 -27    1.40    1.90
  -5   0 -27    3.80    2.60
  -5   0 -27   -0.80    2.00
  -6  -1  27   -1.10    2.80
  -6  -1  27    1.00    2.90
  -6   1  27    2.40    3.00
  -6   1  27    2.00    3.10
  -5  -1  27    3.20    2.90
  -5  -1  27   -0.10    2.60
  -5   1  27    0.40    2.40
  -5   1  27   -0.10    2.00
  -4  -1  27    5.30    2.80
  -4  -1  27    8.40    3.10
  -4   1  27    5.20    2.50
  -4   1  27    4.20    2.40
  -3  -1  27    1.90    2.10
  -3  -1  27   -2.40    1.40
  -3   1  27    1.10    1.70
  -3   1  27   -0.60    1.70
   3   1 -27   -0.30    1.70
  -2  -1  27    1.60    1.90
   2  -1 -27    2.10    1.70
  -2  -1  27    7.50    2.60
   2  -1 -27    2.20    3.10
  -2   1  27    3.50    2.00
   2   1 -27    2.50    1.80
  -2   1  27    3.50    2.00
  -1  -1  27   91.29    7.30
  -1  -1  27   93.89    7.80
   1  -1 -27   93.99    6.60
  -1  -1  27   94.69    6.90
   1  -1 -27   64.99    6.90
  -1   1  27   87.19    6.80
   1   1 -27   95.49    6.90
   1   1 -27  105.79    7.90
  -1   1  27  101.69    7.40
   0  -1 -27    2.30    1.60
   0  -1  27    1.80    1.60
   0  -1  27    1.90    1.90
   0   1 -27    0.50    1.60
   0   1  27    6.60    2.50
   0   1  27    2.40    1.80
   1  -1  27  130.29    8.10
  -1  -1 -27  124.39    8.40
   1  -1  27  119.49    9.30
   1   1  27  129.89    9.30
   1   1  27  121.09    8.30
   1   1  27  129.09    9.60
  -1   1 -27  117.19    8.00
  -2  -1 -27    5.50    2.30
   2  -1  27    1.10    1.70
   2  -1  27    2.10    2.50
  -2   1 -27    4.70    2.30
   2   1  27    4.30    2.40
  -3  -1 -27   15.50    4.00
  -3  -1 -27   11.00    3.40
  -3   1 -27   11.20    3.20
  -4  -1 -27   -0.30    1.90
  -4  -1 -27    0.90    2.00
  -4   1 -27   -1.40    1.40
  -4   1 -27   -1.50    1.80
  -5  -1 -27   42.60    6.80
  -5  -1 -27   32.90    6.40
  -5   1 -27   34.10    6.10
  -5   1 -27   39.90    6.70
  -5  -2  27    5.90    3.30
  -5  -2  27    3.80    3.10
  -5   2  27    9.20    3.30
  -5   2  27    4.40    2.80
  -4  -2  27    8.60    3.70
  -4  -2  27    8.80    3.30
  -4   2  27   10.00    3.10
   4   2 -27    8.50    4.00
  -4   2  27    5.70    2.60
  -3  -2  27   -0.90    2.00
  -3  -2  27    0.80    2.10
  -3   2  27   -2.60    1.60
  -3   2  27    0.40    1.80
   3   2 -27   -2.40    1.60
   2  -2 -27    1.50    2.90
  -2  -2  27    1.20    1.90
  -2  -2  27   -1.20    1.40
  -2   2  27   -1.10    1.50
   2   2 -27    2.20    2.10
  -1  -2  27   19.10    3.60
   1  -2 -27   16.90    3.10
  -1  -2  27   20.10    4.10
  -1  -2  27   18.30    4.80
   1  -2 -27   15.60    3.80
   1   2 -27   19.50    3.70
  -1   2  27   20.30    3.70
   0  -2 -27   31.30    4.30
   0  -2  27   30.30    4.90
   0  -2  27   22.20    3.70
   0  -2  27   22.10    4.10
   0   2  27   22.20    4.20
   0   2  27   22.00    4.00
   0   2 -27   20.20    3.70
  -1  -2 -27  197.78   11.00
   1  -2  27  194.78   10.60
   1  -2  27  198.48   12.30
  -1   2 -27  172.38   10.60
   1   2  27  198.98   11.40
   2  -2  27   43.40    6.20
  -2  -2 -27   39.60    5.60
  -2  -2 -27   34.80    5.40
  -2   2 -27   34.90    5.00
  -3  -2 -27   38.00    6.10
  -3  -2 -27   42.90    6.40
  -3   2 -27   27.70    4.70
  -4  -2 -27    0.40    2.50
  -4  -2 -27   11.70    3.70
  -4   2 -27    8.50    2.80
  -5  -2 -27    5.00    3.20
  -5  -2 -27    6.50    3.40
  -5   2 -27    5.30    2.60
  -5  -3  27    3.10    2.90
  -5  -3  27    0.10    3.10
  -5   3  27    0.60    2.00
  -5   3  27    0.70    2.00
  -4  -3  27   14.80    4.40
  -4  -3  27   23.20    5.60
   4   3 -27   21.00    4.90
  -4   3  27   15.10    3.50
  -4   3  27   15.90    3.70
  -3  -3  27   -1.20    2.20
  -3  -3  27   -1.70    1.80
  -3   3  27   -0.70    1.70
  -3   3  27   -1.10    1.60
   3   3 -27   -0.20    1.90
  -2  -3  27   19.20    4.20
  -2  -3  27   18.40    3.90
  -2   3  27   27.20    4.30
   2   3 -27   12.10    3.20
  -1  -3  27    2.60    2.30
  -1  -3  27    4.10    2.10
   1   3 -27    4.10    2.10
  -1   3  27    1.20    1.70
   0  -3  27   30.50    4.70
   0  -3 -27   15.20    3.70
   0  -3  27   20.50    4.00
   0  -3  27   18.80    3.80
   0   3  27   29.90    4.60
   0   3 -27   22.10    3.90
   1  -3  27   17.30    3.60
  -1  -3 -27   12.70    3.30
   1  -3  27   14.50    4.10
  -1   3 -27   17.80    3.80
  -2  -3 -27   17.80    4.10
  -2  -3 -27   22.70    4.30
   2  -3  27   16.50    4.30
  -2   3 -27   14.90    3.40
  -3  -3 -27    2.10    2.60
  -3  -3 -27    2.40    2.50
  -3   3 -27    3.40    2.40
  -4  -3 -27    8.30    3.50
  -4  -3 -27    5.70    2.90
  -4   3 -27    8.90    3.00
  -5  -3 -27    2.10    2.90
  -5  -3 -27    2.00    2.90
  -5   3 -27    4.40    2.60
  -5  -4  27    3.30    3.20
  -5  -4  27    4.10    3.50
  -5   4  27    0.20    2.10
  -5   4  27    4.90    2.60
  -4  -4  27    0.80    2.40
  -4  -4  27    8.70    3.80
   4   4 -27    6.70    3.40
  -4   4  27    3.30    2.20
  -4   4  27    2.00    2.10
  -3  -4  27   10.90    3.60
  -3  -4  27    6.10    3.30
  -3   4  27   10.40    3.00
  -3   4  27   14.90    3.40
   3   4 -27   21.20    4.60
  -2  -4  27   19.30    4.30
  -2   4  27   17.10    3.70
   2   4 -27   11.00    3.40
   1  -4 -27    9.70    3.10
  -1  -4  27    6.30    2.80
   1   4 -27    7.20    2.70
  -1   4  27    4.80    2.50
   0  -4 -27   34.70    5.60
   0  -4  27   55.19    6.70
   0  -4  27   39.40    6.30
   0   4 -27   52.19    6.00
   1  -4  27   14.50    3.70
   1  -4  27   10.30    3.20
  -1  -4 -27    9.20    3.40
  -1   4 -27    9.50    2.90
  -2  -4 -27   86.49    9.10
   2  -4  27   79.29    7.90
  -2   4 -27   78.19    6.80
  -3  -4 -27   14.80    4.20
   3  -4  27   13.80    4.50
  -3  -4 -27    9.00    3.90
  -3   4 -27   18.20    4.00
  -4  -4 -27    4.30    3.10
  -4  -4 -27    4.00    3.20
  -4   4 -27    4.90    2.70
  -4  -5  27    6.30    4.00
  -4   5  27   10.50    3.00
  -4   5  27   19.10    4.20
   4   5 -27   13.50    4.40
  -3  -5  27   14.20    4.40
   3   5 -27   10.80    3.70
  -3   5  27    5.40    2.60
  -3   5  27    7.20    2.80
   2  -5 -27   -0.50    1.80
  -2  -5  27    0.20    2.30
  -2   5  27    0.70    2.00
   2   5 -27    2.60    2.40
   1  -5 -27    3.30    2.20
  -1  -5  27   -0.20    2.20
  -1   5  27    2.40    2.20
   1   5 -27    4.30    2.50
   0  -5  27   35.40    6.80
   0  -5 -27   12.80    3.90
   0   5 -27   21.20    4.20
   1  -5  27    1.30    2.60
  -1  -5 -27   10.40    3.40
  -1   5 -27    8.40    2.80
   2  -5  27    5.00    3.50
  -2  -5 -27    1.00    2.10
  -2   5 -27    2.40    2.10
   3  -5  27    0.10    3.40
  -3  -5 -27   -3.60    2.10
  -3   5 -27    0.50    1.80
  -4  -5 -27    7.90    3.80
  -4   5 -27    5.80    2.70
   3  -6 -27    2.00    2.40
  -3  -6  27    4.80    3.80
  -3   6  27    5.00    2.30
   3   6 -27    0.50    2.30
  -3   6  27    2.90    2.50
  -2  -6  27    6.20    3.90
   2  -6 -27   10.00    3.50
   2   6 -27   14.70    4.60
  -2   6  27   20.00    4.00
   1  -6 -27    8.80    3.40
   1   6 -27   14.50    4.10
   0   6 -27    6.20    2.70
   1  -6  27   32.40    5.80
  -1   6 -27   24.20    4.50
   2  -6  27   -3.80    2.60
  -2   6 -27    0.50    1.80
   3  -6  27    0.90    3.30
  -3  -6 -27    0.10    2.90
  -3   6 -27    0.40    2.00
   1   7 -27    7.10    2.90
   0   7 -27   12.60    3.80
  -1   7 -27   14.80    3.90
  -5   0  28    0.90    2.20
  -5   0  28    2.00    3.00
  -4   0  28    1.70    2.20
  -4   0  28    5.60    2.60
  -3   0  28    1.90    2.10
  -3   0  28    0.70    1.90
  -2   0  28   -0.50    1.60
   2   0 -28   -1.30    1.60
  -2   0  28    0.70    1.60
   1   0 -28    4.10    2.10
  -1   0  28    0.90    1.80
   1   0 -28    2.50    2.50
  -1   0  28    4.20    2.10
   0   0  28  210.98   11.80
   0   0  28  215.58   12.40
   0   0 -28  238.68   12.20
   0   0  28  209.68   12.70
   1   0  28    2.80    1.90
  -1   0 -28    1.70    1.50
   1   0  28    0.60    1.60
   1   0  28    2.20    2.50
   2   0  28   23.00    4.20
  -2   0 -28   32.00    4.70
  -3   0 -28    0.60    1.90
   3   0  28   -1.20    2.50
  -3   0 -28   -2.30    1.60
  -4   0 -28   19.30    4.60
  -4   0 -28   14.00    4.10
  -5   0 -28    0.00    2.70
  -5   0 -28   -2.30    1.70
  -5  -1  28    1.00    2.60
  -5  -1  28    3.10    3.00
  -5   1  28    0.70    2.30
  -5   1  28   -1.50    2.10
  -4  -1  28   23.40    5.10
  -4  -1  28   12.20    3.60
  -4   1  28   19.40    4.10
  -4   1  28   14.40    3.90
  -3  -1  28    0.80    1.90
  -3  -1  28    1.00    2.00
  -3   1  28   -0.90    1.70
  -3   1  28    2.30    2.00
   3   1 -28   -1.90    1.70
  -2  -1  28  414.66   19.80
   2  -1 -28  401.86   18.50
  -2  -1  28  392.26   18.90
   2   1 -28  392.06   18.50
  -2   1  28  427.06   19.60
  -2   1  28  421.46   19.30
   1  -1 -28   24.90    4.00
  -1  -1  28   20.50    3.90
  -1  -1  28   27.30    4.40
  -1   1  28   18.80    3.80
   1   1 -28   26.50    4.90
  -1   1  28   26.10    4.50
   1   1 -28   28.40    4.20
   0  -1  28  335.97   16.10
   0  -1  28  324.87   16.80
   0  -1 -28  341.27   16.00
   0   1  28  338.47   16.90
   0   1 -28  313.37   15.80
   0   1  28  344.67   16.40
   1  -1  28    5.90    3.20
   1  -1  28    5.00    2.10
  -1  -1 -28    4.10    2.10
   1   1  28    4.30    2.30
  -1   1 -28    0.40    1.60
   1   1  28    6.40    2.50
   2  -1  28   97.69    8.50
   2  -1  28  114.79    7.80
  -2  -1 -28  105.29    8.00
   2   1  28  108.29    8.00
  -2   1 -28  111.39    8.00
  -3  -1 -28   30.20    5.30
  -3  -1 -28   24.30    4.90
   3   1  28   33.60    5.10
  -3   1 -28   33.90    5.00
  -4  -1 -28   13.70    4.00
  -4  -1 -28   11.80    3.60
  -4   1 -28    7.50    3.20
  -5  -1 -28    0.50    2.20
  -5  -1 -28    0.00    2.00
  -5   1 -28    1.20    2.30
  -5   1 -28    4.40    2.60
  -5  -2  28    0.90    3.10
  -5  -2  28   -0.60    2.50
  -5   2  28    0.50    2.20
  -5   2  28    2.00    2.60
  -4  -2  28    2.30    3.20
  -4  -2  28    5.90    3.00
  -4   2  28    2.40    2.10
  -4   2  28    4.10    2.20
  -3  -2  28   16.80    3.90
  -3  -2  28    5.40    2.70
  -3   2  28   10.10    3.20
  -3   2  28    2.90    2.40
   3   2 -28    5.10    2.70
  -2  -2  28    4.30    2.40
  -2  -2  28   10.90    3.40
  -2   2  28    6.70    2.50
   2   2 -28    9.30    2.90
   1  -2 -28   73.79    6.20
  -1  -2  28   73.39    6.70
  -1  -2  28   92.99    6.90
  -1   2  28   82.69    6.70
   1   2 -28   72.89    6.30
   0  -2  28  574.14   26.40
   0  -2  28  591.94   25.10
   0  -2  28  582.14   26.00
   0  -2 -28  620.94   25.30
   0   2  28  596.74   25.80
   0   2 -28  615.34   25.80
   0   2  28  633.24   26.50
   1  -2  28   87.79    6.70
   1  -2  28   86.79    7.90
  -1  -2 -28  100.19    7.50
   1   2  28   95.19    7.60
  -1   2 -28   92.59    7.20
  -2  -2 -28   29.60    5.00
   2  -2  28   30.50    5.50
  -2  -2 -28   28.50    5.10
  -2   2 -28   23.50    4.20
  -3  -2 -28    0.90    2.00
  -3  -2 -28    1.30    2.30
  -3   2 -28    1.10    2.00
  -4  -2 -28    6.50    3.20
  -4  -2 -28    8.90    3.30
  -4   2 -28    6.50    2.80
  -5  -2 -28   12.30    4.20
  -5  -2 -28    2.10    2.90
  -5   2 -28    7.70    3.10
  -5  -3  28    0.60    2.70
  -5  -3  28   -2.10    2.70
  -5   3  28    2.50    2.60
  -5   3  28    2.10    2.40
  -4  -3  28    0.70    2.50
  -4  -3  28    9.70    4.10
  -4   3  28    3.80    2.60
   4   3 -28    6.60    3.40
  -4   3  28    9.20    3.30
  -3  -3  28   10.00    3.60
  -3  -3  28   12.00    3.50
  -3   3  28   10.30    3.00
  -3   3  28   10.50    3.30
   3   3 -28    9.90    3.40
  -2  -3  28  127.39    9.40
  -2  -3  28  130.69    9.00
   2   3 -28  117.49    8.90
  -2   3  28  115.99    8.30
  -1  -3  28    2.50    2.00
  -1  -3  28    4.70    2.60
   1   3 -28    6.60    2.60
  -1   3  28    3.90    2.20
   0  -3  28   77.39    7.20
   0  -3  28   87.29    7.20
   0   3 -28   70.59    7.30
   0   3  28   83.99    7.00
   1  -3  28    7.60    3.30
  -1  -3 -28    3.60    2.40
   1  -3  28   10.10    3.10
  -1   3 -28    8.40    2.80
  -2  -3 -28   30.80    5.10
   2  -3  28   31.50    5.70
  -2  -3 -28   38.10    6.20
  -2   3 -28   27.60    4.60
  -3  -3 -28   32.40    6.00
  -3  -3 -28   23.20    4.90
  -3   3 -28   19.90    3.90
  -4  -3 -28   44.60    7.40
  -4  -3 -28   50.39    8.00
  -4   3 -28   34.60    5.80
  -5  -3 -28    1.70    2.80
  -5  -3 -28    2.50    3.20
  -5   3 -28    0.20    2.00
  -4  -4  28    3.10    2.80
  -4  -4  28    6.80    3.70
  -4   4  28    5.50    2.60
  -4   4  28    2.20    2.30
   4   4 -28    2.40    2.70
  -3  -4  28   -4.30    2.10
  -3  -4  28   -0.80    2.50
  -3   4  28    0.60    2.00
  -3   4  28    1.00    2.00
   3   4 -28   -2.60    1.70
  -2  -4  28    3.70    2.60
   2   4 -28    1.00    1.90
  -2   4  28    7.80    2.70
   1  -4 -28    7.60    3.20
  -1  -4  28   11.00    3.20
  -1   4  28    1.90    2.10
   1   4 -28    8.90    2.90
   0  -4  28  234.88   13.20
   0  -4 -28  226.98   13.70
   0   4 -28  225.78   12.70
   1  -4  28  103.69    9.20
   1  -4  28  103.79    8.10
  -1   4 -28   95.29    7.50
   2  -4  28   18.60    4.70
  -2  -4 -28   16.70    4.40
  -2   4 -28   14.00    3.40
  -3  -4 -28    0.60    3.70
  -3  -4 -28    3.10    2.80
   3  -4  28    1.50    3.10
  -3   4 -28    4.20    2.20
  -4  -4 -28   19.70    5.30
  -4  -4 -28   12.30    4.50
  -4   4 -28   17.00    4.10
  -4  -5  28    7.50    4.10
   4   5 -28    4.60    3.40
  -4   5  28   12.30    3.40
  -4   5  28   13.30    3.30
  -3  -5  28    4.10    3.40
  -3   5  28    3.20    2.30
   3   5 -28    4.20    2.70
  -3   5  28    8.40    2.70
  -2  -5  28   -2.10    2.20
   2  -5 -28    0.50    2.00
  -2   5  28   -0.90    1.70
   2   5 -28    1.90    2.30
   1  -5 -28    0.30    1.90
  -1  -5  28    1.00    2.30
  -1   5  28    0.50    1.90
   1   5 -28    1.80    2.00
   0   5 -28    0.50    1.90
   1  -5  28    1.20    2.80
  -1   5 -28    0.70    1.70
   2  -5  28    1.40    3.10
  -2  -5 -28   -0.50    2.70
  -2   5 -28   -0.40    1.80
   3  -5  28   -0.70    3.50
  -3  -5 -28    1.10    2.60
  -3   5 -28    3.20    2.10
  -4  -5 -28    4.60    3.10
  -4   5 -28    3.30    2.40
  -3  -6  28   -2.30    2.90
   3  -6 -28    3.70    2.50
  -3   6  28    2.20    2.30
   3   6 -28    2.20    2.60
  -3   6  28    2.90    2.20
  -2  -6  28   10.30    5.60
   2  -6 -28   10.40    3.30
   2   6 -28    8.20    3.60
  -2   6  28    7.40    2.90
   1  -6 -28   10.70    3.80
  -1   6  28   13.10    3.60
   1   6 -28    8.90    3.30
   0   6 -28    5.20    2.50
  -1   6 -28   12.90    3.40
   2  -6  28    0.50    3.30
  -2   6 -28    4.20    2.40
   3  -6  28   -0.30    3.60
  -3  -6 -28    0.40    3.40
  -3   6 -28    2.60    2.30
   1   7 -28   -0.40    2.00
   0   7 -28    3.20    2.60
  -1   7 -28    0.90    2.10
  -5   0  29    2.60    3.10
  -5   0  29    5.70    3.00
  -4   0  29   -1.30    1.80
  -4   0  29   -0.60    1.80
  -3   0  29   24.80    4.60
  -3   0  29   45.60    5.90
  -2   0  29    3.10    2.10
  -2   0  29    0.10    1.80
   2   0 -29   -1.70    1.50
   1   0 -29  199.08   11.20
  -1   0  29  195.68   11.40
   0   0  29    7.10    2.40
   0   0  29    3.70    2.50
   0   0 -29    5.40    2.00
   1   0  29  121.59    8.30
  -1   0 -29  106.49    7.80
   2   0  29    2.00    1.80
  -2   0 -29    2.20    1.90
  -3   0 -29    0.00    1.60
  -4   0 -29    0.90    2.00
  -4   0 -29   -0.40    2.10
  -5   0 -29   10.90    4.00
  -5   0 -29    6.10    2.90
  -5  -1  29    0.20    2.50
  -5  -1  29    4.60    3.50
  -5   1  29    5.60    3.10
  -5   1  29    8.80    3.20
  -4  -1  29   18.80    4.40
  -4  -1  29   27.30    5.30
  -4   1  29   19.10    4.10
  -4   1  29   16.80    4.00
  -3  -1  29   -0.30    1.90
  -3  -1  29    1.60    2.20
  -3   1  29    0.20    2.00
  -3   1  29    0.90    2.10
   3   1 -29    0.30    2.10
  -2  -1  29    2.50    2.00
  -2  -1  29    8.70    3.20
   2   1 -29    2.80    2.10
  -2   1  29    0.60    1.70
  -2   1  29    3.30    2.20
  -1  -1  29  238.38   13.00
  -1  -1  29  243.88   13.80
   1  -1 -29  260.07   13.00
  -1   1  29  246.18   13.20
   1   1 -29  284.37   19.10
   1   1 -29  238.98   13.10
   0  -1 -29   53.89    6.10
   0  -1  29   39.70    7.20
   0  -1  29   41.60    5.30
   0   1  29   50.99    5.80
   0   1 -29   59.19    6.40
  -1  -1 -29   24.90    4.50
   1  -1  29   29.90    5.50
   1  -1  29   21.20    3.90
   1   1  29   16.20    4.50
  -1   1 -29   20.80    3.90
   1   1  29   23.90    4.40
   2  -1  29    2.40    2.00
   2  -1  29    1.40    3.20
  -2  -1 -29   -1.70    1.50
   2   1  29    2.50    2.10
  -2   1 -29    2.30    1.90
  -3  -1 -29   10.40    3.70
  -3  -1 -29   10.40    3.20
  -3   1 -29   10.90    3.20
   3   1  29   21.80    4.40
  -4  -1 -29    2.80    2.40
  -4  -1 -29    2.90    2.60
  -4   1 -29    3.40    2.30
  -5  -1 -29   15.60    4.40
  -5  -1 -29   21.90    5.20
  -5   1 -29   21.70    5.00
  -5   1 -29   23.70    5.40
  -5  -2  29   -2.70    2.70
  -5  -2  29    0.90    2.80
  -5   2  29    2.00    2.30
  -5   2  29   -0.30    2.20
  -4  -2  29   -0.50    2.00
  -4  -2  29    0.30    2.50
  -4   2  29   -0.80    1.80
  -4   2  29    0.40    2.00
  -3  -2  29   12.40    3.50
  -3  -2  29    8.60    3.30
  -3   2  29    8.90    3.00
  -3   2  29   11.40    3.50
   3   2 -29   12.40    3.70
  -2  -2  29   14.00    3.30
  -2  -2  29   16.80    3.80
   2   2 -29   14.00    3.60
  -2   2  29   12.20    3.20
  -1  -2  29   -0.20    1.70
  -1  -2  29    2.10    2.10
   1   2 -29    4.20    1.90
  -1   2  29    0.90    1.60
   0  -2 -29  104.49    7.60
   0  -2  29   88.79   10.70
   0  -2  29  103.69    7.50
   0  -2  29  105.59    8.10
   0   2  29   97.09    7.70
   0   2 -29   97.29    7.60
  -1  -2 -29   55.59    6.50
   1  -2  29   49.60    6.90
   1  -2  29   45.80    5.60
  -1   2 -29   47.50    5.80
   1   2  29   38.90    5.40
  -2  -2 -29    5.30    2.60
   2  -2  29    1.20    2.90
  -2  -2 -29    3.20    2.20
  -2   2 -29    0.20    1.60
  -3  -2 -29   -0.10    2.00
  -3  -2 -29    1.40    2.30
  -3   2 -29    2.10    2.00
  -4  -2 -29   31.40    5.90
  -4  -2 -29   38.00    6.80
  -4   2 -29   34.90    5.70
  -5  -2 -29   -1.50    2.50
  -5  -2 -29    0.40    2.60
  -5   2 -29    0.30    1.70
  -5  -3  29    8.20    3.90
  -5  -3  29    4.70    3.70
  -5   3  29   10.50    3.60
  -5   3  29    4.70    2.90
  -4  -3  29   13.60    4.00
  -4  -3  29   14.50    4.70
  -4   3  29    9.90    3.40
  -4   3  29    8.90    3.30
   4   3 -29   13.70    4.30
  -3  -3  29    2.80    2.70
  -3  -3  29    4.00    2.70
  -3   3  29    4.10    2.40
   3   3 -29    5.40    2.70
  -3   3  29    1.10    2.10
  -2  -3  29   58.39    7.20
  -2  -3  29   52.99    6.70
  -2   3  29   64.99    6.90
   2   3 -29   62.99    7.30
  -1  -3  29   81.89    7.20
  -1  -3  29   87.09    7.50
  -1   3  29   89.09    7.30
   1   3 -29   98.99    7.70
   0  -3  29  129.99    9.10
   0   3  29  113.39    8.60
   0   3 -29  112.69    8.50
   1  -3  29   93.29    8.60
   1  -3  29   91.79    7.60
  -1  -3 -29   94.39    7.60
  -1   3 -29   90.69    7.30
  -2  -3 -29   -0.70    1.90
  -2  -3 -29    1.10    2.20
   2  -3  29   -0.20    2.90
  -2   3 -29   -0.20    1.40
  -3  -3 -29   20.00    4.60
   3  -3  29   17.50    4.90
  -3  -3 -29   13.30    3.90
  -3   3 -29   11.50    3.50
  -4  -3 -29    5.20    3.10
  -4  -3 -29   -1.30    2.40
  -4   3 -29    1.50    2.00
  -5  -3 -29   18.20    5.00
  -5  -3 -29   20.60    5.60
  -5   3 -29   15.30    3.90
  -4  -4  29    3.30    3.50
  -4  -4  29    6.80    4.00
  -4   4  29    0.80    2.10
  -4   4  29    1.40    2.10
   4   4 -29   -0.20    2.40
  -3  -4  29    1.90    3.60
  -3  -4  29    1.50    2.80
  -3   4  29    1.30    2.10
   3   4 -29    1.70    2.30
  -3   4  29   -0.70    2.10
  -2  -4  29   42.60    6.40
   2   4 -29   37.30    6.00
  -2   4  29   37.40    5.60
   1  -4 -29    5.80    3.20
  -1  -4  29    7.20    3.00
   1   4 -29    8.30    3.00
  -1   4  29    2.80    2.40
   0  -4  29   19.20    4.20
   0   4 -29   12.80    3.20
   0   4  29    7.90    3.00
   1  -4  29  188.28   12.60
   1  -4  29  163.98   10.80
  -1   4 -29  155.08   10.40
   2  -4  29   -1.90    2.80
  -2  -4 -29    1.80    2.30
  -2   4 -29    1.20    1.90
   3  -4  29   28.00    5.80
  -3  -4 -29   38.40    6.60
  -3   4 -29   17.70    4.00
  -4  -4 -29   11.80    4.40
  -4  -4 -29   17.80    4.90
  -4   4 -29   14.70    3.90
  -4  -5  29    2.00    3.40
  -4   5  29    1.80    2.50
   4   5 -29   -0.40    2.70
  -4   5  29    0.00    2.10
  -3  -5  29    7.30    3.90
  -3   5  29    7.60    2.80
   3   5 -29    8.20    3.30
  -3   5  29    3.60    2.60
   2  -5 -29    8.50    3.20
  -2  -5  29   17.90    4.80
  -2   5  29    5.90    2.70
   2   5 -29   18.70    4.80
   1  -5 -29   68.69    7.00
  -1  -5  29   77.79    8.40
  -1   5  29   50.39    6.60
   1   5 -29   49.60    6.50
   0   5 -29   -0.20    1.80
  -1   5 -29   35.80    5.40
  -2  -5 -29    0.40    2.20
   2  -5  29    1.50    3.30
  -2   5 -29   -0.80    1.60
  -3  -5 -29   18.60    4.70
   3  -5  29    6.90    4.00
  -3   5 -29   10.20    3.10
  -3  -6  29   -0.70    3.10
   3  -6 -29    0.40    2.40
  -3   6  29    1.00    2.10
   3   6 -29    0.80    2.70
  -3   6  29   -3.10    1.90
   2  -6 -29    1.00    2.50
   2   6 -29    0.40    2.30
  -2   6  29   -0.90    1.80
  -1   6  29    2.10    2.30
   1   6 -29   -1.10    1.80
   0   6 -29    4.50    2.60
  -1   6 -29   74.49    8.10
   2  -6  29    4.20    4.20
  -2   6 -29    7.20    2.80
  -5   0  30   -3.20    2.40
  -5   0  30    0.60    2.30
  -4   0  30   20.10    4.60
  -4   0  30   14.80    3.80
  -3   0  30    0.10    1.90
  -3   0  30    0.70    1.90
  -2   0  30  221.88   12.20
  -2   0  30  194.48   12.30
   2   0 -30  199.68   11.50
   1   0 -30    5.70    2.30
  -1   0  30    3.70    2.20
   0   0  30  662.23   27.20
   0   0 -30  598.04   26.80
   0   0  30  650.93   29.30
   1   0  30    1.80    2.00
  -1   0 -30   -1.20    1.50
   2   0  30   40.30    5.60
  -2   0 -30   67.99    7.20
  -3   0 -30    1.10    2.00
  -4   0 -30   73.09    8.90
  -4   0 -30   72.59    8.80
  -5   0 -30    0.90    2.30
  -5   0 -30    2.00    2.80
  -5  -1  30    0.40    2.60
  -5  -1  30    0.60    2.80
  -5   1  30    3.60    2.60
  -5   1  30   -2.40    2.40
  -4  -1  30   24.20    5.00
  -4  -1  30   18.60    4.60
  -4   1  30   13.70    3.60
  -4   1  30   20.90    4.40
  -3  -1  30   10.10    3.10
  -3  -1  30   10.90    3.20
  -3   1  30   11.60    3.50
  -3   1  30   11.00    3.30
   3   1 -30   10.80    3.30
  -2  -1  30   65.69    7.40
  -2  -1  30   78.69    8.00
  -2   1  30   67.09    7.20
   2   1 -30   70.99    7.40
  -2   1  30   72.69    7.90
  -1  -1  30    8.30    2.70
  -1  -1  30   12.10    3.20
   1  -1 -30    9.40    2.60
  -1   1  30    7.20    2.60
   1   1 -30   10.90    3.00
   0  -1  30  567.94   25.10
   0  -1 -30  575.34   25.00
   0   1  30  602.94   25.60
   0   1 -30  578.84   25.10
  -1  -1 -30   28.40    4.80
   1  -1  30   19.10    3.90
   1   1  30   28.20    4.90
  -1   1 -30   24.70    4.20
   2  -1  30  125.29   10.50
  -2  -1 -30  138.29    9.60
  -2   1 -30  132.49    9.40
   2   1  30  132.49    9.50
  -3  -1 -30   20.20    4.60
  -3  -1 -30   22.90    5.00
  -3   1 -30   19.10    4.50
   3   1  30   12.10    3.50
  -4  -1 -30   31.50    5.90
  -4  -1 -30   42.70    6.70
  -4   1 -30   40.90    6.00
  -5  -1 -30    0.30    2.20
  -5  -1 -30    4.90    2.90
  -5   1 -30    0.70    2.30
  -5  -2  30    8.30    3.60
  -5  -2  30   14.20    4.90
  -5   2  30   19.00    4.60
  -5   2  30   13.10    3.80
  -4  -2  30   14.80    4.50
  -4  -2  30   13.90    4.10
  -4   2  30   14.30    3.80
  -4   2  30   13.40    3.70
  -3  -2  30   13.10    3.40
  -3  -2  30   14.30    3.90
  -3   2  30   15.10    3.80
  -3   2  30   16.10    4.00
   3   2 -30   12.30    3.40
  -2  -2  30  178.98   11.70
  -2  -2  30  183.88   11.40
  -2   2  30  190.88   11.30
   2   2 -30  178.98   11.10
  -1  -2  30  155.98   10.40
  -1  -2  30  165.98   10.20
  -1   2  30  162.68   10.20
   1   2 -30  139.09    9.60
   0  -2  30   18.30    4.00
   0  -2  30   14.90    3.30
   0  -2 -30   16.40    3.60
   0   2 -30   17.10    3.80
   0   2  30   13.60    3.70
   1  -2  30    0.70    2.60
  -1  -2 -30    1.00    1.80
  -1   2 -30    3.40    2.40
   1   2  30    0.90    1.90
  -2  -2 -30   -0.90    1.70
   2  -2  30    3.60    3.90
   2   2  30    3.20    2.20
  -2   2 -30    3.40    2.10
  -3  -2 -30    6.10    3.10
  -3  -2 -30    4.80    3.00
  -3   2 -30    5.80    2.90
  -4  -2 -30   20.70    4.90
  -4  -2 -30   18.70    4.80
  -4   2 -30   10.40    3.30
  -5  -2 -30    5.90    3.50
  -5  -2 -30    3.50    3.00
  -5   2 -30   10.00    3.90
  -5  -3  30   -1.40    2.50
  -5  -3  30    3.60    3.20
  -5   3  30    1.40    2.60
  -5   3  30    7.40    3.20
  -4  -3  30   11.70    4.30
  -4  -3  30    6.10    3.00
  -4   3  30    6.00    2.80
  -4   3  30    6.90    2.90
   4   3 -30    3.40    3.40
  -3  -3  30    2.90    2.50
  -3  -3  30    1.70    2.70
  -3   3  30   -2.20    1.50
   3   3 -30    3.30    2.50
  -3   3  30    2.50    2.20
  -2  -3  30   -1.10    1.90
  -2  -3  30    4.20    2.70
   2   3 -30    3.70    2.50
  -2   3  30    4.40    2.30
  -1  -3  30    3.50    2.30
  -1  -3  30    4.20    2.30
   1   3 -30    4.70    2.40
  -1   3  30    4.00    2.60
   0  -3  30    8.40    3.20
   0   3 -30   10.20    3.10
   0   3  30    4.10    2.50
   1  -3  30   34.30    7.00
   1  -3  30   45.50    6.30
  -1  -3 -30   39.60    5.70
  -1   3 -30   31.30    5.00
   1   3  30   34.10    5.50
  -2  -3 -30   22.60    4.80
   2  -3  30   20.00    5.20
  -2  -3 -30   17.80    4.30
  -2   3 -30   16.20    3.80
  -3  -3 -30   12.60    4.10
  -3  -3 -30   12.10    3.80
   3  -3  30   11.60    4.80
  -3   3 -30    9.60    3.00
  -4  -3 -30   23.00    5.70
  -4  -3 -30   28.10    5.90
  -4   3 -30   20.50    4.50
  -4  -4  30    7.30    4.30
  -4  -4  30   11.70    4.50
  -4   4  30   16.00    4.00
  -4   4  30   13.30    3.60
   4   4 -30   12.50    4.30
  -3  -4  30    3.50    3.30
  -3   4  30    1.70    2.40
   3   4 -30    3.20    2.70
  -3   4  30    0.20    1.90
  -2  -4  30   15.80    4.30
   2   4 -30   13.60    3.90
  -2   4  30   21.90    4.20
  -1  -4  30    3.40    2.30
   1   4 -30    6.00    2.70
  -1   4  30    1.40    2.20
   0  -4  30   26.70    4.80
   0   4  30   27.70    5.00
   0   4 -30   34.80    5.20
   1  -4  30   49.60    6.60
  -1   4 -30   53.79    6.70
  -2  -4 -30   12.10    3.50
   2  -4  30    5.70    3.90
  -2   4 -30   12.60    3.30
   3  -4  30    6.90    4.20
  -3  -4 -30    7.00    3.30
  -3   4 -30    4.80    2.70
  -4  -4 -30    2.20    2.70
  -4   4 -30    1.40    2.10
  -3  -5  30    5.00    3.90
  -3   5  30    0.50    2.10
  -3   5  30    0.90    2.10
   3   5 -30    1.80    2.50
  -2  -5  30   11.00    4.20
   2  -5 -30   16.40    4.60
  -2   5  30    9.00    3.10
   2   5 -30   16.10    4.20
  -1  -5  30    0.80    2.20
  -1   5  30   -0.50    1.80
   1   5 -30    3.20    2.30
   0   5 -30   43.90    6.40
  -1   5 -30    0.70    1.90
  -2  -5 -30    2.40    2.50
   2  -5  30    0.60    3.90
  -2   5 -30    8.70    3.10
  -3  -5 -30   -3.70    2.20
   3  -5  30    2.20    3.90
  -3   5 -30   -1.10    1.50
   2  -6 -30    0.50    2.60
  -2   6  30    0.30    2.00
   2   6 -30    0.80    2.60
  -1   6  30    0.80    2.20
   1   6 -30   -0.30    2.00
   0   6 -30    0.10    2.00
  -1   6 -30    3.20    2.40
  -2   6 -30    0.60    2.10
  -5   0  31    4.70    3.20
  -5   0  31    0.90    2.70
  -4   0  31   -0.80    2.20
  -4   0  31    3.70    2.70
  -3   0  31  282.37   15.60
  -3   0  31  265.67   15.00
   2   0 -31    5.50    2.50
  -2   0  31    5.10    2.50
  -2   0  31    3.70    2.40
   1   0 -31  820.02   33.60
  -1   0  31  826.62   33.80
   0   0  31   10.80    3.00
   0   0 -31    4.90    2.30
  -1   0 -31   43.50    6.00
   1   0  31   33.60    5.10
   2   0  31    1.90    2.00
  -2   0 -31    1.30    2.00
  -3   0 -31   25.60    4.90
  -4   0 -31   -1.40    2.40
  -4   0 -31    1.90    2.10
  -5   0 -31    1.60    2.60
  -5   0 -31   -0.70    2.40
  -5  -1  31    1.70    2.60
  -5  -1  31    2.40    2.80
  -5   1  31    0.30    2.50
  -5   1  31    1.10    2.40
  -4  -1  31    9.10    3.30
  -4  -1  31    7.70    3.20
  -4   1  31    9.90    3.30
  -4   1  31    4.20    2.60
  -3  -1  31    5.50    2.80
  -3  -1  31    4.80    2.70
  -3   1  31    4.30    2.40
  -3   1  31    5.40    2.80
   3   1 -31    8.90    3.10
  -2  -1  31   77.09    8.60
  -2  -1  31   63.59    7.30
   2   1 -31   73.79    7.60
  -2   1  31   66.99    7.60
  -2   1  31   77.39    7.80
  -1  -1  31   38.10    5.40
  -1  -1  31   28.30    5.10
   1  -1 -31   41.10    5.40
  -1   1  31   38.50    5.20
   1   1 -31   27.20    4.60
   0  -1 -31   34.00    5.10
   0  -1  31   27.80    4.70
   0   1  31   30.70    5.10
   0   1 -31   35.30    5.20
  -1  -1 -31   -0.10    1.60
   1  -1  31   -0.10    1.90
   1   1  31    1.20    2.20
  -1   1 -31   -1.60    1.50
  -2  -1 -31    5.60    2.40
  -2   1 -31    4.80    2.50
   2   1  31    3.80    2.20
  -3  -1 -31   -1.70    1.90
  -3  -1 -31    5.00    2.50
   3   1  31    3.20    2.80
  -3   1 -31    2.20    2.20
  -4  -1 -31    2.50    2.50
  -4  -1 -31    1.10    2.30
  -4   1 -31   -0.40    1.90
  -5  -1 -31   73.19    9.90
  -5  -1 -31   74.79    9.50
  -5   1 -31   63.99    8.70
  -5  -2  31    1.40    3.30
  -5  -2  31    1.40    2.90
  -5   2  31   -0.50    2.30
  -5   2  31   -0.30    1.90
  -4  -2  31    4.60    2.70
  -4  -2  31   -1.40    2.10
  -4   2  31   -1.90    1.70
  -4   2  31   -0.70    1.90
  -3  -2  31  100.99    8.60
  -3  -2  31  107.19    9.20
  -3   2  31  113.39    8.90
  -3   2  31  116.89    8.60
   3   2 -31  105.29    8.80
  -2  -2  31    1.30    2.20
  -2  -2  31    0.50    2.10
   2   2 -31    1.40    2.10
  -2   2  31    1.30    2.20
  -1  -2  31   92.79    7.60
  -1  -2  31   99.59    8.20
   1   2 -31   99.49    7.70
  -1   2  31   86.69    7.50
   0  -2  31  207.28   12.70
   0  -2 -31  212.28   12.20
   0  -2  31  209.68   12.00
   0   2  31  209.78   12.60
   0   2 -31  217.88   12.40
  -1  -2 -31   22.30    4.30
   1   2  31   17.20    4.00
  -1   2 -31   29.80    5.10
  -2  -2 -31  157.78   11.10
  -2   2 -31  172.48   11.00
   2   2  31  175.88   11.40
  -3  -2 -31   31.90    5.50
  -3  -2 -31   39.00    6.60
  -3   2 -31   33.10    5.50
  -4  -2 -31    1.00    2.60
  -4  -2 -31    5.30    3.20
  -4   2 -31   -0.20    2.00
  -5  -2 -31    1.60    2.70
  -5  -2 -31    6.00    3.60
  -5   2 -31    1.20    2.40
  -4  -3  31    3.60    2.90
  -4  -3  31    2.20    3.00
  -4   3  31    0.30    2.20
  -4   3  31    1.10    2.10
   4   3 -31   -1.80    2.40
  -3  -3  31   -0.60    2.30
  -3  -3  31   -1.10    2.30
   3   3 -31    5.90    2.90
  -3   3  31    4.60    2.70
  -3   3  31    3.70    2.40
  -2  -3  31   26.70    5.20
  -2  -3  31   16.30    3.90
   2   3 -31   30.20    5.30
  -2   3  31   18.00    4.00
  -1  -3  31  203.88   12.00
  -1  -3  31  214.48   12.90
   1   3 -31  174.28   11.60
  -1   3  31  205.58   12.20
   0  -3  31   98.69    8.10
   0   3  31   92.59    7.80
   0   3 -31   91.29    7.70
   1  -3  31    5.40    2.70
  -1  -3 -31    1.30    2.60
   1   3  31    9.00    3.20
  -1   3 -31    8.50    2.90
  -2  -3 -31    0.40    2.20
  -2  -3 -31   -0.10    2.20
  -2   3 -31    0.90    1.80
  -3  -3 -31    6.50    3.30
  -3  -3 -31    6.50    3.30
  -3   3 -31    7.50    3.10
  -4  -3 -31    6.80    3.50
  -4  -3 -31    8.70    3.70
  -4   3 -31    4.80    2.70
  -4  -4  31   -3.20    3.10
  -4   4  31   -0.30    2.00
  -4   4  31    1.40    2.30
   4   4 -31   -0.50    2.50
  -3  -4  31    6.30    4.00
  -3   4  31   15.40    3.80
   3   4 -31    8.10    3.60
  -3   4  31   12.20    3.60
  -2  -4  31    5.80    3.20
   2   4 -31   19.00    4.20
  -2   4  31   18.10    3.90
  -1  -4  31    6.60    2.60
   1   4 -31   -1.40    1.40
  -1   4  31    1.60    2.10
   0  -4  31    4.80    3.00
   0   4  31    2.00    2.30
   0   4 -31    0.80    1.80
   1  -4  31   25.80    6.00
  -1   4 -31   20.00    4.20
  -2  -4 -31   37.30    6.30
  -2   4 -31   26.40    4.90
  -3  -4 -31   24.90    5.80
  -3   4 -31   23.10    4.60
  -4  -4 -31    1.30    2.80
  -4   4 -31    3.80    2.50
  -3  -5  31    6.10    4.10
  -3   5  31    9.50    3.30
   3   5 -31   10.70    3.60
  -3   5  31   10.60    3.60
  -2  -5  31    5.80    3.60
   2   5 -31    3.90    2.80
  -2   5  31    4.90    2.90
  -1  -5  31   58.99    7.50
  -1   5  31   46.60    6.40
   1   5 -31   49.00    6.80
   0   5 -31    4.20    2.50
  -1   5 -31    1.30    1.90
  -2  -5 -31    6.20    3.00
  -2   5 -31    9.80    3.30
  -3  -5 -31    2.30    3.20
  -3   5 -31    1.30    2.20
   2   6 -31   -1.10    2.20
  -2   6  31    3.00    2.30
   1   6 -31    1.80    2.70
  -1   6  31    3.20    2.80
   0   6 -31    0.20    1.90
  -1   6 -31    1.00    2.00
  -2   6 -31    0.00    1.90
  -5   0  32   -0.60    2.20
  -5   0  32    0.00    2.50
  -4   0  32    2.90    2.70
  -4   0  32    4.80    2.90
  -3   0  32    2.80    2.40
  -3   0  32    0.20    2.00
  -2   0  32   34.40    5.60
  -2   0  32   54.69    6.90
   2   0 -32   57.19    6.30
   1   0 -32   10.90    3.20
  -1   0  32    8.20    2.90
   0   0 -32   20.40    4.30
   0   0  32   14.20    3.70
  -1   0 -32    2.00    2.00
   1   0  32   -1.60    1.50
   2   0  32  129.09    9.60
  -2   0 -32  144.89   10.30
  -3   0 -32    4.00    2.50
  -4   0 -32   56.89    7.90
  -5   0 -32    1.60    2.90
  -5   0 -32   -0.30    2.50
  -5  -1  32    2.30    3.00
  -5  -1  32    0.10    2.80
  -5   1  32    4.10    2.80
  -5   1  32   -0.40    2.20
  -4  -1  32    8.30    3.20
  -4  -1  32    5.50    2.70
  -4   1  32    5.80    2.90
  -4   1  32    4.00    2.70
  -3  -1  32    5.70    2.70
  -3  -1  32    8.80    2.90
  -3   1  32    5.10    2.60
  -3   1  32    4.60    2.60
   3   1 -32    4.40    3.60
  -2  -1  32   42.80    6.40
  -2  -1  32   34.40    5.50
   2   1 -32   32.60    5.20
  -2   1  32   36.90    5.50
  -2   1  32   27.40    5.10
   1  -1 -32  168.68   10.40
  -1  -1  32  175.78   11.50
  -1  -1  32  151.58   10.30
  -1   1  32  167.48   10.80
   1   1 -32  169.48   10.60
   0  -1  32   28.50    4.60
   0  -1 -32   38.60    5.50
   0   1  32   33.60    5.00
   0   1 -32   27.90    4.80
   1  -1  32   11.50    3.40
  -1  -1 -32   17.20    3.90
  -1   1 -32    6.70    2.80
   1   1  32   10.50    3.40
  -2  -1 -32   24.60    5.00
   2   1  32   18.70    4.00
  -2   1 -32   30.70    5.20
  -3  -1 -32    8.90    3.30
   3   1  32    4.30    3.00
  -3   1 -32    5.90    2.90
  -4  -1 -32   26.10    6.00
  -4  -1 -32   33.30    6.40
  -4   1 -32   20.60    4.90
  -5  -1 -32    9.50    3.90
  -5  -1 -32    7.70    3.80
  -5   1 -32    4.40    3.00
  -5  -2  32   -0.30    2.80
  -5  -2  32    6.90    3.80
  -5   2  32    2.90    2.90
  -5   2  32   -1.70    2.00
  -4  -2  32    1.00    2.70
  -4  -2  32   -3.40    1.70
  -4   2  32    0.60    2.20
  -4   2  32    4.40    2.80
  -3  -2  32    8.30    3.30
  -3  -2  32    7.50    3.30
  -3   2  32    8.90    3.20
   3   2 -32    7.10    3.10
  -3   2  32   12.30    3.60
  -2  -2  32   93.89    8.10
  -2  -2  32   85.29    8.80
   2   2 -32   80.59    8.40
  -2   2  32   70.09    8.00
  -1  -2  32  118.09    9.10
  -1  -2  32  113.69    8.70
   1   2 -32  114.69    8.60
  -1   2  32  110.39    8.70
   0  -2  32   45.40    6.70
   0  -2  32   40.80    5.70
   0  -2 -32   40.70    5.90
   0   2 -32   33.50    5.30
   0   2  32   34.10    5.70
  -1  -2 -32   35.50    5.70
  -1   2 -32   27.40    4.70
   1   2  32   41.00    5.90
  -2  -2 -32   -0.60    1.90
   2   2  32    4.30    2.60
  -2   2 -32    3.10    2.50
  -3  -2 -32    4.00    2.70
  -3  -2 -32    4.20    2.70
   3   2  32   -3.00    2.00
  -3   2 -32   -1.40    1.80
  -4  -2 -32   44.90    7.30
  -4  -2 -32   51.89    7.70
  -4   2 -32   40.90    6.60
  -4  -3  32    5.60    3.60
  -4  -3  32    3.30    2.50
  -4   3  32    0.80    2.40
  -4   3  32    5.20    3.00
  -3  -3  32    3.50    2.40
  -3  -3  32   -1.00    2.30
  -3   3  32    6.90    2.70
   3   3 -32    2.60    2.80
  -3   3  32    4.60    2.50
  -2  -3  32  103.29    8.60
  -2  -3  32  108.49    9.10
  -2   3  32  102.99    8.30
   2   3 -32  121.19    9.10
  -1  -3  32  166.58   12.30
  -1  -3  32  191.68   12.10
  -1   3  32  151.98   10.70
   1   3 -32  161.88   10.90
   0  -3  32   10.40    3.20
   0   3  32    5.70    2.80
   0   3 -32    5.50    2.70
   1  -3  32   24.90    4.70
  -1   3 -32   33.30    5.20
   1   3  32   25.70    4.60
  -2  -3 -32   37.30    6.20
  -2   3 -32   22.90    4.60
  -3  -3 -32    5.70    3.10
  -3  -3 -32    5.90    3.10
  -3   3 -32    6.90    2.90
  -4  -3 -32   -1.90    2.00
  -4  -3 -32    1.60    3.20
  -4   3 -32    1.40    2.30
  -4  -4  32   -2.30    3.20
  -4   4  32   -1.70    1.90
   4   4 -32    1.70    3.10
  -4   4  32   -0.60    2.00
  -3  -4  32    3.80    3.50
  -3   4  32    5.30    3.00
  -3   4  32    8.80    3.30
   3   4 -32    9.50    3.60
  -2  -4  32    4.60    2.90
  -2   4  32    8.70    3.10
   2   4 -32    7.60    2.90
  -1  -4  32   -2.10    2.00
  -1   4  32   -1.40    1.80
   1   4 -32    1.50    2.10
   0  -4  32   10.00    3.20
   0   4  32   14.00    4.00
   0   4 -32   12.80    3.20
  -1   4 -32    0.60    1.90
  -2  -4 -32   17.10    4.60
  -2   4 -32   33.30    5.70
  -3  -4 -32   -1.70    2.20
  -3   4 -32    2.80    2.40
  -4  -4 -32   46.60    8.20
  -4   4 -32   39.10    6.20
  -3  -5  32    1.40    3.40
  -3   5  32    2.20    2.70
   3   5 -32    1.70    2.50
  -3   5  32    1.60    2.40
  -2  -5  32   28.70    5.90
   2   5 -32   44.50    7.10
  -2   5  32   53.29    6.90
  -1  -5  32    7.90    3.50
   1   5 -32    6.10    2.80
  -1   5  32    5.30    2.80
   0   5 -32    9.40    3.30
   0   5  32   11.70    3.50
  -1   5 -32    3.10    2.20
  -2  -5 -32   -0.60    2.30
  -2   5 -32   -0.60    1.70
  -3  -5 -32    0.30    2.60
  -3   5 -32    2.10    2.30
  -2   6  32   -1.60    1.80
   2   6 -32   -0.80    2.20
   1   6 -32   -1.00    2.00
  -1   6  32   -0.80    2.00
   0   6 -32   -0.30    1.80
  -1   6 -32   -0.90    1.80
  -5   0  33   -0.80    2.10
  -5   0  33    4.00    3.40
  -4   0  33    4.60    2.90
  -4   0  33    0.30    2.30
  -3   0  33   56.29    7.50
  -3   0  33   58.09    7.10
   2   0 -33    1.00    2.00
  -2   0  33   -0.80    1.90
  -2   0  33    1.80    2.20
   1   0 -33   98.29    7.90
  -1   0  33   88.39    9.00
   0   0 -33   -1.30    1.60
   0   0  33    0.70    2.10
  -1   0 -33    1.50    1.90
   1   0  33   -0.60    1.70
   2   0  33    4.90    2.10
  -2   0 -33    0.90    2.00
  -3   0 -33    4.40    2.50
  -4   0 -33    0.70    2.00
  -5  -1  33    1.10    2.70
  -5  -1  33    4.60    3.70
  -5   1  33    7.60    3.40
  -5   1  33    8.40    3.60
  -4  -1  33    5.40    2.90
  -4  -1  33    3.20    2.60
  -4   1  33    3.30    2.60
  -4   1  33    4.20    2.50
  -3  -1  33    3.80    2.50
  -3  -1  33   -1.40    2.00
  -3   1  33   -0.50    2.10
  -3   1  33    1.00    2.00
  -2  -1  33   86.09    9.20
  -2  -1  33   66.89    7.80
   2   1 -33   69.19    7.50
  -2   1  33   74.89    8.20
  -2   1  33   78.09    8.50
  -1  -1  33  523.75   25.30
   1  -1 -33  533.85   24.10
  -1  -1  33  562.74   24.80
   1   1 -33  568.74   24.90
  -1   1  33  550.94   24.80
   0  -1  33    2.60    2.10
   0  -1 -33    6.60    2.40
   0   1 -33    5.60    2.80
   0   1  33    5.90    2.80
  -1  -1 -33  104.29    8.50
   1  -1  33  104.79    8.50
   1   1  33  137.79    9.70
  -1   1 -33  130.59    9.20
  -2  -1 -33    2.60    2.50
  -2   1 -33    1.80    2.00
   2   1  33    2.30    2.50
  -3  -1 -33   15.90    4.30
   3   1  33   12.40    3.80
  -3   1 -33   13.80    3.80
  -4  -1 -33    2.00    2.20
  -4  -1 -33    7.40    3.50
  -4   1 -33   -0.20    2.10
  -4  -2  33    4.50    2.50
  -4  -2  33    0.40    2.50
  -4   2  33    3.70    2.60
  -4   2  33    3.30    2.70
  -3  -2  33   22.00    4.90
  -3  -2  33   20.60    4.60
  -3   2  33   24.90    5.00
   3   2 -33   24.80    5.20
  -3   2  33   21.70    4.40
  -2  -2  33   22.10    4.90
  -2  -2  33   21.80    4.60
   2   2 -33   19.30    4.40
  -2   2  33   21.60    4.20
  -1  -2  33   -0.70    2.10
  -1  -2  33   -2.10    1.80
  -1   2  33    4.00    2.30
   1   2 -33   -1.20    1.80
   0  -2  33    5.80    2.60
   0  -2  33    4.20    2.60
   0  -2 -33   -0.40    1.90
   0   2  33    0.50    1.90
   0   2 -33    3.70    2.50
  -1  -2 -33   20.10    4.30
  -1   2 -33   17.20    4.10
   1   2  33   23.80    4.80
  -2  -2 -33   13.30    3.80
  -2   2 -33   18.40    4.20
   2   2  33   20.10    4.60
  -3  -2 -33    5.90    3.20
  -3  -2 -33    0.40    2.60
  -3   2 -33    4.40    2.70
   3   2  33    4.10    2.70
  -4  -2 -33    3.00    3.10
  -4  -2 -33    3.30    3.20
  -4   2 -33    3.40    2.60
  -4  -3  33    2.20    2.80
  -4  -3  33    7.40    3.80
  -4   3  33   -0.60    2.20
  -4   3  33    0.80    2.20
  -3  -3  33    4.40    3.00
  -3  -3  33    5.00    3.20
  -3   3  33    6.90    3.40
   3   3 -33    1.40    2.40
  -3   3  33    5.50    2.60
  -2  -3  33   29.80    5.50
  -2  -3  33   32.70    5.50
   2   3 -33   31.90    5.60
  -2   3  33   29.20    4.90
  -1  -3  33    8.60    3.50
   1   3 -33   12.30    3.40
  -1   3  33   11.30    3.40
   0  -3  33   -0.30    1.60
   0   3 -33   -1.20    1.70
   0   3  33   -0.10    2.00
   1  -3  33    2.80    2.50
   1   3  33    2.00    2.40
  -1   3 -33    3.20    2.00
  -2  -3 -33    1.40    2.30
  -2   3 -33   -1.90    1.30
   2   3  33    0.10    2.30
  -3  -3 -33   -1.70    2.20
  -3  -3 -33   -1.60    1.90
  -3   3 -33    1.30    2.10
  -4  -3 -33    2.80    2.90
  -4  -3 -33    0.30    2.70
  -4   3 -33   -0.50    1.90
  -4  -4  33   -1.80    3.70
  -4   4  33   -1.20    2.10
   4   4 -33   -0.60    2.90
  -4   4  33    3.80    2.70
  -3  -4  33   -1.30    3.00
   3   4 -33    2.20    2.70
  -3   4  33    9.30    3.40
  -3   4  33   -1.20    2.20
  -2  -4  33   27.60    5.60
   2   4 -33   25.10    5.00
  -2   4  33   23.60    4.50
  -1  -4  33   -1.50    2.30
   1   4 -33    1.00    1.80
  -1   4  33    2.20    2.20
   0  -4  33   29.90    5.40
   0   4 -33   35.70    5.70
   0   4  33   37.60    6.10
   1   4  33   -0.40    2.10
  -1   4 -33    1.20    2.10
  -2   4 -33   -1.10    1.80
  -3  -4 -33    6.30    3.50
  -3   4 -33    7.50    3.00
  -3  -5  33    1.80    3.60
  -3   5  33    6.80    2.90
  -3   5  33    6.80    3.30
   3   5 -33    7.30    3.60
  -2  -5  33   -3.90    2.40
  -2   5  33    4.20    2.70
   2   5 -33    4.00    3.00
  -1  -5  33    0.30    2.70
  -1   5  33    1.60    2.30
   1   5 -33    0.30    2.10
   0   5 -33   17.20    4.30
   0   5  33   13.20    4.00
  -1   5 -33    4.40    2.40
  -2  -5 -33   -1.30    2.60
  -2   5 -33   -2.30    1.60
   1   6 -33   -1.10    2.00
  -1   6  33    0.90    2.30
   0   6  33    0.50    2.20
   0   6 -33    4.60    2.60
  -1   6 -33    3.70    2.60
  -5   0  34   -1.40    2.40
  -5   0  34    2.80    2.60
  -4   0  34   32.50    5.60
  -4   0  34   28.40    5.60
  -3   0  34   -0.30    2.10
  -3   0  34    0.80    2.20
  -2   0  34   -0.80    2.20
   2   0 -34   -1.30    2.00
  -2   0  34    2.60    2.60
   1   0 -34    0.60    2.10
  -1   0  34    1.30    2.10
   0   0  34   -2.50    1.80
   0   0 -34   -0.10    1.90
   1   0  34    1.30    2.10
  -1   0 -34    4.40    2.50
  -2   0 -34   95.09    9.80
   2   0  34   80.99    8.60
  -3   0 -34    1.90    2.30
  -4   0 -34   21.60    5.20
  -5  -1  34   -0.20    3.00
  -5  -1  34   -0.20    3.10
  -5   1  34    2.10    2.50
  -5   1  34    0.70    2.50
  -4  -1  34   -1.20    2.30
  -4  -1  34    1.80    2.50
  -4   1  34    2.80    2.30
  -4   1  34    4.10    2.90
  -3  -1  34    2.60    2.50
  -3  -1  34    1.80    2.30
  -3   1  34   -2.70    1.60
  -3   1  34   -0.30    1.90
  -2  -1  34    4.60    2.70
  -2  -1  34    0.20    2.10
   2   1 -34    4.90    2.60
  -2   1  34    6.50    2.90
  -2   1  34    5.50    2.70
   1  -1 -34   21.70    4.30
  -1  -1  34   20.90    4.50
  -1  -1  34   13.60    3.70
  -1   1  34   17.00    4.00
   1   1 -34   23.20    4.40
   0  -1  34    6.50    3.00
   0  -1 -34    4.90    2.60
   0   1  34    8.40    2.90
   0   1 -34   11.40    3.60
  -1  -1 -34   20.80    4.40
   1  -1  34   23.20    4.70
  -1   1 -34   26.00    5.10
   1   1  34   32.20    5.40
  -2  -1 -34  105.79   10.70
   2   1  34  111.59    9.20
  -2   1 -34  101.29    8.60
  -3  -1 -34    2.20    2.20
   3   1  34   -4.90    2.90
  -3   1 -34    1.20    2.20
  -4  -1 -34    2.50    2.60
  -4  -1 -34    3.30    3.60
  -4   1 -34   -1.20    1.90
  -4  -2  34   15.30    4.40
  -4  -2  34   19.10    4.70
  -4   2  34   27.80    5.30
  -4   2  34   13.70    3.90
  -3  -2  34   22.40    4.90
  -3  -2  34   26.80    5.50
  -3   2  34   19.90    4.40
  -3   2  34   31.50    5.80
   3   2 -34   26.10    5.30
  -2  -2  34   -0.40    2.30
  -2  -2  34    0.60    2.20
   2   2 -34    0.10    2.20
  -2   2  34   -1.00    1.90
  -1  -2  34    1.90    2.50
  -1  -2  34    4.70    2.90
  -1   2  34    2.40    2.40
   1   2 -34    3.40    2.40
   0  -2 -34    4.50    2.90
   0  -2  34    1.30    2.50
   0  -2  34    1.20    1.90
   0   2 -34    1.50    2.10
   0   2  34    0.40    1.90
  -1  -2 -34   10.40    3.50
   1   2  34    5.80    3.00
  -1   2 -34    6.80    3.00
  -2  -2 -34   28.90    5.30
   2   2  34   23.90    4.80
  -2   2 -34   32.60    5.70
  -3  -2 -34   -0.90    2.00
  -3   2 -34    0.80    2.10
   3   2  34   -0.40    2.40
  -4  -2 -34   24.30    5.80
  -4  -2 -34   17.70    5.00
  -4   2 -34   26.50    5.70
  -4  -3  34    0.40    2.40
  -4  -3  34    2.70    3.60
  -4   3  34    0.20    2.40
  -4   3  34    2.20    2.50
  -3  -3  34   27.50    5.60
  -3  -3  34   31.60    5.50
  -3   3  34   21.90    4.90
   3   3 -34   33.80    6.20
  -3   3  34   26.50    5.20
  -2  -3  34   20.70    4.40
  -2  -3  34   19.30    4.70
   2   3 -34   18.50    4.70
  -2   3  34   17.10    4.00
  -1  -3  34    3.20    2.70
   1   3 -34    4.70    2.60
  -1   3  34    5.20    2.80
   0  -3  34   42.10    6.50
   0   3 -34   42.10    6.20
   0   3  34   37.00    6.10
   1  -3  34   58.79    7.70
   1   3  34   51.59    7.00
  -1   3 -34   63.09    7.50
  -2  -3 -34   43.10    7.70
  -2   3 -34   51.39    7.20
   2   3  34   48.40    7.20
  -3  -3 -34    2.00    3.10
  -3  -3 -34    1.30    2.70
  -3   3 -34    4.80    2.90
  -4  -3 -34    1.70    3.10
  -4  -3 -34   -0.40    2.80
  -4   3 -34    2.50    2.50
  -3  -4  34   -0.80    2.90
   3   4 -34    6.80    3.30
  -3   4  34    3.70    2.80
  -3   4  34    2.00    2.50
  -2  -4  34   43.20    6.80
   2   4 -34   51.99    7.40
  -2   4  34   58.19    7.20
  -1  -4  34    2.60    2.70
   1   4 -34    6.40    3.20
  -1   4  34    4.10    2.60
   0  -4  34   43.70    6.40
   0   4 -34   52.79    7.20
   0   4  34   39.40    6.20
  -1   4 -34   12.80    3.60
   1   4  34   16.80    4.30
  -2   4 -34   10.60    3.50
  -3  -4 -34    3.50    3.20
  -3   4 -34    0.90    2.10
[truncated: 582,408 more chars]
